# Supplementary material for: Bis(2,2′,2′′-nitrilo­triacetamide-κ3 O,N,O′)cobalt(II) dinitrate tetra­hydrate
Source: Acta Crystallogr Sect E Struct Rep Online. 2013 May 18;69(Pt 6):m325. doi: 10.1107/S1600536813012968 (PMC3684886; doi:10.1107/S1600536813012968)
Supplement: Supplementary file 1 [file e-69-0m325-sup1.cif]

##############################################################################
#                                                                            #
# This CIF contains the data in a paper accepted for publication in          #
# Acta Crystallographica Section E. It conforms to the requirements of       #
# Notes for Authors for Acta Crystallographica Section E, and has been       #
# peer reviewed under the auspices of the IUCr Commission on Journals.       #
#                                                                            #
# Full details of the Crystallographic Information File format               #
# are given in the paper "The Crystallographic Information File (CIF):       #
# a New Standard Archive File for Crystallography" by S. R. Hall, F. H.      #
# Allen and I. D. Brown [Acta Cryst. (1991), A47, 655-685].                  #
#                                                                            #
# The current version of the core CIF dictionary is obtainable from          #
# ftp://ftp.iucr.org/pub/cif_core.dic.                                       #
#                                                                            #
# Software is freely available for graphical display of the structure(s)     #
# in this CIF. For information consult the CIF software page                 #
# http://www.iucr.org/resources/cif/software.                                #
#                                                                            #
# This file may be used for bona fide research purposes within the           #
# scientific community so long as proper attribution is given to the journal # 
# article from which it was obtained.                                        #
#                                                                            #
##############################################################################
data_I
_audit_creation_method     SHELXL-97
_chemical_name_systematic
;
Bis(2,2',2''-nitrilotriacetamide-\k^3^<i>O</i>,<i>N</i>,<i>O</i>')cobalt(II)
dinitrate tetrahydrate
;
_chemical_name_common     ?
_chemical_formula_moiety     'C12 H24 Co N8 O6 2+, 2(N O3 -), 4(H2 O)'
_chemical_formula_sum     'C12 H32 Co N10 O16'
_chemical_formula_iupac     '[Co (C6 H12 N4 O3)2] (N O3)2, 4H2 O'
_chemical_formula_weight     631.41
_chemical_melting_point     ?
_symmetry_cell_setting     triclinic
_symmetry_space_group_name_H-M     'P -1'
_symmetry_space_group_name_HALL     '-P 1'
loop_
    _symmetry_equiv_pos_as_xyz
    'x, y, z'
    '-x, -y, -z'
_cell_length_a     8.4910(17)
_cell_length_b     9.1410(18)
_cell_length_c     9.2580(19)
_cell_angle_alpha     91.55(3)
_cell_angle_beta     96.03(3)
_cell_angle_gamma     110.68(3)
_cell_volume     667.0(2)
_cell_formula_units_Z     1
_cell_measurement_reflns_used     4804
_cell_measurement_theta_min     2.38
_cell_measurement_theta_max     28.28
_cell_measurement_temperature     293(2)
_exptl_crystal_description     block
_exptl_crystal_colour     pink
_exptl_crystal_size_max     0.36
_exptl_crystal_size_mid     0.32
_exptl_crystal_size_min     0.25
_exptl_crystal_density_diffrn     1.572
_exptl_crystal_density_meas     ?
_exptl_crystal_density_method     'not measured'
_exptl_crystal_F_000     329
_exptl_absorpt_coefficient_mu     0.732
_exptl_absorpt_correction_type     psi-scan
_exptl_absorpt_process_details     '(XSCANS; Siemens, 1994)'
_exptl_absorpt_correction_T_min     0.7785
_exptl_absorpt_correction_T_max     0.8381
_exptl_special_details     ?
_diffrn_ambient_temperature     293(2)
_diffrn_radiation_type     MoK\a
_diffrn_radiation_wavelength     0.71073
_diffrn_radiation_source     'fine-focus sealed tube'
_diffrn_radiation_monochromator     graphite
_diffrn_measurement_device_type     'Siemens P4'
_diffrn_measurement_method     '\w scans'
_diffrn_detector_area_resol_mean     ?
_diffrn_reflns_number     3692
_diffrn_reflns_av_R_equivalents     0.0158
_diffrn_reflns_av_sigmaI/netI     0.0262
_diffrn_reflns_theta_min     2.22
_diffrn_reflns_theta_max     25.01
_diffrn_reflns_theta_full     25.01
_diffrn_measured_fraction_theta_max     0.985
_diffrn_measured_fraction_theta_full     0.985
_diffrn_reflns_limit_h_min     -8
_diffrn_reflns_limit_h_max     10
_diffrn_reflns_limit_k_min     -10
_diffrn_reflns_limit_k_max     6
_diffrn_reflns_limit_l_min     -11
_diffrn_reflns_limit_l_max     11
_diffrn_standards_number     2
_diffrn_standards_interval_count     150
_diffrn_standards_interval_time     ?
_diffrn_standards_decay_%     0
_refine_special_details
;
Refinement of <i>F</i>^2^ against ALL reflections. The weighted <i>R</i>-factor
<i>wR</i> and goodness of fit <i>S</i> are based on <i>F</i>^2^, conventional
<i>R</i>-factors <i>R</i> are based on <i>F</i>, with <i>F</i> set to zero for
negative <i>F</i>^2^. The threshold expression of <i>F</i>^2^ >
\s(<i>F</i>^2^) is used only for calculating <i>R</i>-factors(gt) <i>etc</i>.
and is not relevant to the choice of reflections for refinement.
<i>R</i>-factors based on <i>F</i>^2^ are statistically about twice as large
as those based on <i>F</i>, and <i>R</i>- factors based on ALL data will be
even larger.
;
_reflns_number_total     2301
_reflns_number_gt     2185
_reflns_threshold_expression     I>2\s(I)
_refine_ls_structure_factor_coef     Fsqd
_refine_ls_matrix_type     full
_refine_ls_R_factor_all     0.0297
_refine_ls_R_factor_gt     0.0282
_refine_ls_wR_factor_gt     0.0782
_refine_ls_wR_factor_ref     0.0798
_refine_ls_goodness_of_fit_ref     1.052
_refine_ls_restrained_S_all     1.051
_refine_ls_number_reflns     2301
_refine_ls_number_parameters     191
_refine_ls_number_restraints     6
_refine_ls_hydrogen_treatment     mixed
_refine_ls_weighting_scheme     calc
_refine_ls_weighting_details
         'calc w=1/[\s^2^(Fo^2^)+(0.0402P)^2^+0.3421P] where P=(Fo^2^+2Fc^2^)/3'
_atom_sites_solution_hydrogens     geom
_atom_sites_solution_primary     direct
_atom_sites_solution_secondary     difmap
_refine_ls_shift/su_max     0.001
_refine_ls_shift/su_mean     0.000
_refine_diff_density_max     0.319
_refine_diff_density_min     -0.217
_refine_ls_extinction_method     'SHELXL97 (Sheldrick, 2008)'
_refine_ls_extinction_coef     0.036(4)
_refine_ls_extinction_expression
                                  'Fc^*^=kFc[1+0.001xFc^2^\l^3^/sin(2\q)]^-1/4^'
loop_
    _atom_type_symbol
    _atom_type_description
    _atom_type_scat_dispersion_real
    _atom_type_scat_dispersion_imag
    _atom_type_scat_source
    'C' 'C' 0.0033 0.0016
                         'International Tables Vol C Tables 4.2.6.8 and 6.1.1.4'
    'H' 'H' 0.0000 0.0000
                         'International Tables Vol C Tables 4.2.6.8 and 6.1.1.4'
    'Co' 'Co' 0.3494 0.9721
                         'International Tables Vol C Tables 4.2.6.8 and 6.1.1.4'
    'N' 'N' 0.0061 0.0033
                         'International Tables Vol C Tables 4.2.6.8 and 6.1.1.4'
    'O' 'O' 0.0106 0.0060
                         'International Tables Vol C Tables 4.2.6.8 and 6.1.1.4'
_computing_data_collection     'XSCANS (Siemens, 1994)'
_computing_cell_refinement     'XSCANS (Siemens, 1994)'
_computing_data_reduction     'XSCANS (Siemens, 1994)'
_computing_structure_solution     'SHELXS97 (Sheldrick, 2008)'
_computing_structure_refinement     'SHELXL97 (Sheldrick, 2008)'
_computing_molecular_graphics     'SHELXTL (Sheldrick, 2008)'
_computing_publication_material     'SHELXTL (Sheldrick, 2008)'
loop_
    _atom_site_type_symbol
    _atom_site_label
    _atom_site_fract_x
    _atom_site_fract_y
    _atom_site_fract_z
    _atom_site_U_iso_or_equiv
    _atom_site_adp_type
    _atom_site_calc_flag
    _atom_site_refinement_flags
    _atom_site_occupancy
    _atom_site_symmetry_multiplicity
    _atom_site_disorder_assembly
    _atom_site_disorder_group
    Co Co1 1.0000 0.5000 1.0000 0.02488(14) Uani d S 1 2 . .
    O O1 1.04636(18) 0.42993(15) 1.21011(14) 0.0357(3) Uani d . 1 1 . .
    N N1 0.84838(18) 0.25174(17) 0.97367(17) 0.0255(3) Uani d . 1 1 . .
    O O2 0.77965(17) 0.51316(15) 1.05517(16) 0.0358(3) Uani d . 1 1 . .
    N N2 0.5284(2) 0.37589(19) 1.1249(2) 0.0385(4) Uani d . 1 1 . .
    H H2A 0.5140 0.4602 1.1531 0.046 Uiso calc R 1 1 . .
    H H2B 0.4520 0.2860 1.1335 0.046 Uiso calc R 1 1 . .
    C C2 0.6662(2) 0.3843(2) 1.0691(2) 0.0279(4) Uani d . 1 1 . .
    C C4 0.7310(2) 0.0285(2) 0.7776(2) 0.0309(4) Uani d . 1 1 . .
    C C1 0.6803(2) 0.2307(2) 1.0199(2) 0.0344(5) Uani d . 1 1 . .
    H H1A 0.6607 0.1616 1.0990 0.041 Uiso calc R 1 1 . .
    H H1B 0.5929 0.1810 0.9393 0.041 Uiso calc R 1 1 . .
    C C5 0.9455(3) 0.1821(2) 1.0737(2) 0.0311(4) Uani d . 1 1 . .
    H H5A 1.0417 0.1752 1.0298 0.037 Uiso calc R 1 1 . .
    H H5B 0.8741 0.0772 1.0931 0.037 Uiso calc R 1 1 . .
    C C6 1.0065(2) 0.2848(2) 1.2144(2) 0.0320(4) Uani d . 1 1 . .
    C C3 0.8369(3) 0.2003(2) 0.8196(2) 0.0319(4) Uani d . 1 1 . .
    H H3A 0.9508 0.2204 0.7957 0.038 Uiso calc R 1 1 . .
    H H3B 0.7894 0.2642 0.7604 0.038 Uiso calc R 1 1 . .
    O O3 0.7098(2) -0.07085(16) 0.86712(17) 0.0436(4) Uani d . 1 1 . .
    N N3 1.0164(3) 0.2180(2) 1.3353(2) 0.0498(5) Uani d . 1 1 . .
    H H3C 1.0514 0.2739 1.4165 0.060 Uiso calc R 1 1 . .
    H H3D 0.9878 0.1178 1.3342 0.060 Uiso calc R 1 1 . .
    N N4 0.6714(3) -0.0027(2) 0.6381(2) 0.0481(5) Uani d . 1 1 . .
    H H4A 0.6138 -0.0976 0.6053 0.058 Uiso calc R 1 1 . .
    H H4B 0.6903 0.0720 0.5802 0.058 Uiso calc R 1 1 . .
    O O4 0.3650(3) 0.0756(2) 0.7431(3) 0.0729(6) Uani d . 1 1 . .
    N N5 0.3013(3) 0.1744(2) 0.7124(2) 0.0490(5) Uani d . 1 1 . .
    O O6 0.3922(3) 0.3140(2) 0.7051(3) 0.0790(7) Uani d . 1 1 . .
    O O5 0.1443(3) 0.1328(2) 0.6828(3) 0.0753(6) Uani d . 1 1 . .
    O O8 0.1387(2) 0.4513(2) 0.58788(17) 0.0494(4) Uani d D 1 1 . .
    O O7 0.6172(3) 0.2799(2) 0.5059(2) 0.0606(5) Uani d D 1 1 . .
    H H8A 0.072(4) 0.470(4) 0.642(3) 0.091 Uiso d D 1 1 . .
    H H8B 0.195(4) 0.405(4) 0.637(3) 0.091 Uiso d D 1 1 . .
    H H7A 0.566(4) 0.319(4) 0.566(3) 0.091 Uiso d D 1 1 . .
    H H7B 0.689(4) 0.364(3) 0.475(4) 0.091 Uiso d D 1 1 . .
loop_
    _atom_site_aniso_label
    _atom_site_aniso_U_11
    _atom_site_aniso_U_22
    _atom_site_aniso_U_33
    _atom_site_aniso_U_12
    _atom_site_aniso_U_13
    _atom_site_aniso_U_23
    Co1 0.0248(2) 0.0160(2) 0.0289(2) 0.00148(14) 0.00284(14) 0.00066(13)
    O1 0.0466(8) 0.0217(7) 0.0305(7) 0.0042(6) -0.0021(6) 0.0001(5)
    N1 0.0247(8) 0.0181(7) 0.0304(8) 0.0039(6) 0.0024(6) -0.0002(6)
    O2 0.0316(7) 0.0186(7) 0.0550(9) 0.0044(6) 0.0126(6) 0.0028(6)
    N2 0.0346(9) 0.0217(8) 0.0584(11) 0.0066(7) 0.0156(8) 0.0010(8)
    C2 0.0262(9) 0.0220(9) 0.0330(10) 0.0064(8) 0.0018(7) 0.0018(7)
    C4 0.0296(10) 0.0236(9) 0.0357(11) 0.0052(8) 0.0043(8) -0.0038(8)
    C1 0.0269(10) 0.0204(9) 0.0521(12) 0.0030(8) 0.0085(9) -0.0014(8)
    C5 0.0367(10) 0.0199(9) 0.0347(10) 0.0091(8) -0.0002(8) 0.0008(7)
    C6 0.0331(10) 0.0254(10) 0.0334(10) 0.0069(8) -0.0013(8) 0.0026(8)
    C3 0.0374(11) 0.0220(9) 0.0291(10) 0.0025(8) 0.0027(8) 0.0003(7)
    O3 0.0528(9) 0.0226(7) 0.0426(9) -0.0009(6) 0.0011(7) 0.0011(6)
    N3 0.0765(14) 0.0299(9) 0.0343(10) 0.0119(9) -0.0060(9) 0.0041(8)
    N4 0.0604(12) 0.0313(9) 0.0387(10) 0.0034(9) -0.0061(9) -0.0075(8)
    O4 0.0603(12) 0.0588(12) 0.1021(17) 0.0247(10) 0.0046(11) 0.0217(11)
    N5 0.0592(13) 0.0371(11) 0.0523(12) 0.0154(10) 0.0204(10) 0.0052(9)
    O6 0.0978(16) 0.0309(9) 0.0995(16) 0.0039(10) 0.0445(13) -0.0050(10)
    O5 0.0557(12) 0.0608(12) 0.1194(19) 0.0294(10) 0.0200(12) 0.0227(12)
    O8 0.0611(11) 0.0471(10) 0.0394(9) 0.0186(8) 0.0064(8) 0.0022(7)
    O7 0.0692(13) 0.0430(10) 0.0559(11) 0.0022(9) 0.0120(9) 0.0010(8)
_geom_special_details
;
All e.s.d.'s (except the e.s.d. in the dihedral angle between two l.s. planes)
are estimated using the full covariance matrix. The cell e.s.d.'s are taken
into account individually in the estimation of e.s.d.'s in distances, angles
and torsion angles; correlations between e.s.d.'s in cell parameters are only
used when they are defined by crystal symmetry. An approximate (isotropic)
treatment of cell e.s.d.'s is used for estimating e.s.d.'s involving l.s.
planes.
;
loop_
    _geom_bond_atom_site_label_1
    _geom_bond_atom_site_label_2
    _geom_bond_site_symmetry_2
    _geom_bond_distance
    _geom_bond_publ_flag
    Co1 O2 . 2.0329(14) ?
    Co1 O1 . 2.1057(14) ?
    Co1 N1 . 2.1696(16) ?
    O1 C6 . 1.250(2) ?
    N1 C3 . 1.472(2) ?
    N1 C5 . 1.478(2) ?
    N1 C1 . 1.482(2) ?
    O2 C2 . 1.251(2) ?
    N2 C2 . 1.307(3) ?
    N2 H2A . 0.8600 ?
    N2 H2B . 0.8600 ?
    C2 C1 . 1.513(3) ?
    C4 O3 . 1.225(3) ?
    C4 N4 . 1.321(3) ?
    C4 C3 . 1.524(3) ?
    C1 H1A . 0.9700 ?
    C1 H1B . 0.9700 ?
    C5 C6 . 1.516(3) ?
    C5 H5A . 0.9700 ?
    C5 H5B . 0.9700 ?
    C6 N3 . 1.299(3) ?
    C3 H3A . 0.9700 ?
    C3 H3B . 0.9700 ?
    N3 H3C . 0.8600 ?
    N3 H3D . 0.8600 ?
    N4 H4A . 0.8600 ?
    N4 H4B . 0.8600 ?
    O4 N5 . 1.231(3) ?
    N5 O6 . 1.245(3) ?
    N5 O5 . 1.247(3) ?
    O8 H8A . 0.85(2) ?
    O8 H8B . 0.85(2) ?
    O7 H7A . 0.88(2) ?
    O7 H7B . 0.87(2) ?
loop_
    _geom_angle_atom_site_label_1
    _geom_angle_atom_site_label_2
    _geom_angle_atom_site_label_3
    _geom_angle_site_symmetry_1
    _geom_angle_site_symmetry_3
    _geom_angle
    _geom_angle_publ_flag
    O2 Co1 O2 2_767 . 180.0 ?
    O2 Co1 O1 2_767 . 91.39(7) ?
    O2 Co1 O1 . . 88.61(7) ?
    O2 Co1 O1 2_767 2_767 88.61(7) ?
    O2 Co1 O1 . 2_767 91.39(7) ?
    O1 Co1 O1 . 2_767 180.0 ?
    O2 Co1 N1 2_767 . 98.08(6) ?
    O2 Co1 N1 . . 81.92(6) ?
    O1 Co1 N1 . . 78.83(6) ?
    O1 Co1 N1 2_767 . 101.17(6) ?
    O2 Co1 N1 2_767 2_767 81.92(6) ?
    O2 Co1 N1 . 2_767 98.08(6) ?
    O1 Co1 N1 . 2_767 101.17(6) ?
    O1 Co1 N1 2_767 2_767 78.83(6) ?
    N1 Co1 N1 . 2_767 180.00(8) ?
    C6 O1 Co1 . . 113.26(12) ?
    C3 N1 C5 . . 113.47(15) ?
    C3 N1 C1 . . 112.51(15) ?
    C5 N1 C1 . . 111.69(16) ?
    C3 N1 Co1 . . 107.54(11) ?
    C5 N1 Co1 . . 103.12(11) ?
    C1 N1 Co1 . . 107.83(11) ?
    C2 O2 Co1 . . 115.18(12) ?
    C2 N2 H2A . . 120.0 ?
    C2 N2 H2B . . 120.0 ?
    H2A N2 H2B . . 120.0 ?
    O2 C2 N2 . . 121.59(17) ?
    O2 C2 C1 . . 121.70(17) ?
    N2 C2 C1 . . 116.70(16) ?
    O3 C4 N4 . . 124.06(18) ?
    O3 C4 C3 . . 121.43(17) ?
    N4 C4 C3 . . 114.46(18) ?
    N1 C1 C2 . . 112.43(15) ?
    N1 C1 H1A . . 109.1 ?
    C2 C1 H1A . . 109.1 ?
    N1 C1 H1B . . 109.1 ?
    C2 C1 H1B . . 109.1 ?
    H1A C1 H1B . . 107.9 ?
    N1 C5 C6 . . 108.58(15) ?
    N1 C5 H5A . . 110.0 ?
    C6 C5 H5A . . 110.0 ?
    N1 C5 H5B . . 110.0 ?
    C6 C5 H5B . . 110.0 ?
    H5A C5 H5B . . 108.4 ?
    O1 C6 N3 . . 122.53(19) ?
    O1 C6 C5 . . 119.19(17) ?
    N3 C6 C5 . . 118.28(17) ?
    N1 C3 C4 . . 115.74(16) ?
    N1 C3 H3A . . 108.3 ?
    C4 C3 H3A . . 108.3 ?
    N1 C3 H3B . . 108.3 ?
    C4 C3 H3B . . 108.3 ?
    H3A C3 H3B . . 107.4 ?
    C6 N3 H3C . . 120.0 ?
    C6 N3 H3D . . 120.0 ?
    H3C N3 H3D . . 120.0 ?
    C4 N4 H4A . . 120.0 ?
    C4 N4 H4B . . 120.0 ?
    H4A N4 H4B . . 120.0 ?
    O4 N5 O6 . . 120.7(2) ?
    O4 N5 O5 . . 119.5(2) ?
    O6 N5 O5 . . 119.7(2) ?
    H8A O8 H8B . . 108(2) ?
    H7A O7 H7B . . 102(2) ?
loop_
    _geom_torsion_atom_site_label_1
    _geom_torsion_atom_site_label_2
    _geom_torsion_atom_site_label_3
    _geom_torsion_atom_site_label_4
    _geom_torsion_site_symmetry_1
    _geom_torsion_site_symmetry_2
    _geom_torsion_site_symmetry_3
    _geom_torsion_site_symmetry_4
    _geom_torsion
    _geom_torsion_publ_flag
    O2 Co1 O1 C6 2_767 . . . -81.44(15) ?
    O2 Co1 O1 C6 . . . . 98.56(15) ?
    N1 Co1 O1 C6 . . . . 16.52(14) ?
    N1 Co1 O1 C6 2_767 . . . -163.48(14) ?
    O2 Co1 N1 C3 2_767 . . . -62.62(13) ?
    O2 Co1 N1 C3 . . . . 117.38(13) ?
    O1 Co1 N1 C3 . . . . -152.44(13) ?
    O1 Co1 N1 C3 2_767 . . . 27.56(13) ?
    O2 Co1 N1 C5 2_767 . . . 57.55(12) ?
    O2 Co1 N1 C5 . . . . -122.45(12) ?
    O1 Co1 N1 C5 . . . . -32.27(12) ?
    O1 Co1 N1 C5 2_767 . . . 147.73(12) ?
    O2 Co1 N1 C1 2_767 . . . 175.82(12) ?
    O2 Co1 N1 C1 . . . . -4.18(12) ?
    O1 Co1 N1 C1 . . . . 86.00(13) ?
    O1 Co1 N1 C1 2_767 . . . -94.00(13) ?
    O1 Co1 O2 C2 . . . . -70.37(14) ?
    O1 Co1 O2 C2 2_767 . . . 109.63(14) ?
    N1 Co1 O2 C2 . . . . 8.54(14) ?
    N1 Co1 O2 C2 2_767 . . . -171.46(14) ?
    Co1 O2 C2 N2 . . . . 169.65(15) ?
    Co1 O2 C2 C1 . . . . -11.4(2) ?
    C3 N1 C1 C2 . . . . -118.18(18) ?
    C5 N1 C1 C2 . . . . 112.86(18) ?
    Co1 N1 C1 C2 . . . . 0.2(2) ?
    O2 C2 C1 N1 . . . . 7.4(3) ?
    N2 C2 C1 N1 . . . . -173.64(17) ?
    C3 N1 C5 C6 . . . . 158.56(16) ?
    C1 N1 C5 C6 . . . . -72.98(19) ?
    Co1 N1 C5 C6 . . . . 42.55(17) ?
    Co1 O1 C6 N3 . . . . -175.96(18) ?
    Co1 O1 C6 C5 . . . . 4.6(2) ?
    N1 C5 C6 O1 . . . . -34.3(3) ?
    N1 C5 C6 N3 . . . . 146.2(2) ?
    C5 N1 C3 C4 . . . . 68.0(2) ?
    C1 N1 C3 C4 . . . . -60.0(2) ?
    Co1 N1 C3 C4 . . . . -178.61(13) ?
    O3 C4 C3 N1 . . . . -25.6(3) ?
    N4 C4 C3 N1 . . . . 156.74(18) ?
loop_
    _geom_hbond_atom_site_label_D
    _geom_hbond_atom_site_label_H
    _geom_hbond_atom_site_label_A
    _geom_hbond_site_symmetry_A
    _geom_hbond_distance_DH
    _geom_hbond_distance_HA
    _geom_hbond_distance_DA
    _geom_hbond_angle_DHA
    N2 H2A O6 2_667 0.86 2.26 3.026(3) 149
    N2 H2B O3 2_657 0.86 1.96 2.816(2) 173
    N3 H3C O8 1_656 0.86 2.11 2.958(3) 168
    N3 H3D O5 2_657 0.86 2.16 3.001(3) 166
    N4 H4A O7 2_656 0.86 2.20 2.992(3) 152
    N4 H4B O7 . 0.86 2.30 3.045(3) 145
    O7 H7A O6 . 0.88(2) 2.05(2) 2.877(3) 156(3)
    O7 H7B O8 2_666 0.87(2) 1.96(2) 2.826(3) 176(3)
    O8 H8A O1 2_667 0.85(2) 2.14(2) 2.976(2) 166(3)
    O8 H8B O6 . 0.85(2) 2.16(2) 2.980(3) 161(3)
    O8 H8B O5 . 0.85(2) 2.42(3) 3.078(3) 134(3)
data_global
_journal_date_recd_electronic     2012-12-21
_journal_date_accepted     2013-05-12
_journal_name_full     'Acta Crystallographica, Section E'
_journal_year     2013
_journal_volume     69
_journal_issue      6
_journal_page_first     m325
_journal_page_last     m325
_journal_paper_category     QM
_journal_paper_doi     10.1107/S1600536813012968
_journal_coeditor_code     HY2611
_publ_contact_author_name     'Jing-Wen Ran'
_publ_contact_author_address
;
College of Chemical Engineering
Huanggang Normal University
Huanggang 438000
People's Republic of China
;
_publ_contact_author_email     'ranjw@126.com'
_publ_contact_author_fax     '86-713-8833119'
_publ_contact_author_phone     '86-713-8833119'
_publ_section_title
;
Bis(2,2',2''-nitrilotriacetamide-\k^3^<i>O</i>,<i>N</i>,<i>O</i>')cobalt(II)
dinitrate tetrahydrate
;
loop_
    _publ_author_name
    _publ_author_footnote
    _publ_author_address
    'Ran, Jing-Wen' .
;
College of Chemical Engineering
Huanggang Normal University
Huanggang 438000
People's Republic of China
;
    'Pei, Jun' .
;
College of Education Science and Technology
Huanggang Normal University
Huanggang 438000
People's Republic of China
;
