# Supplementary material for: Bis(2,2′,2′′-nitrilo­triacetamide-κ3 O,N,O′)cobalt(II) dinitrate tetra­hydrate
Source: Acta Crystallogr Sect E Struct Rep Online. 2013 May 18;69(Pt 6):m325. doi: 10.1107/S1600536813012968 (PMC3684886; doi:10.1107/S1600536813012968)
Supplement: Supplementary file 2 [file e-69-0m325-Isup2.hkl]

# 
# h,k,l, Fc-squared, Fo-squared, sigma(Fo-squared) and status flag 
# 
data_I
_shelx_title ' 1 in P1                     New: P-1' 
_shelx_refln_list_code          4 
_shelx_F_calc_maximum      104.69 
_exptl_crystal_F_000       328.91 
_reflns_d_resolution_high  0.8406 
 
loop_ 
 _symmetry_equiv_pos_as_xyz 
 'x, y, z' 
 '-x, -y, -z' 
 
_cell_length_a     8.4910 
_cell_length_b     9.1410 
_cell_length_c     9.2580 
_cell_angle_alpha  91.550 
_cell_angle_beta   96.030 
_cell_angle_gamma 110.680 
 
_shelx_F_squared_multiplier     1.000 
 
loop_ 
 _refln_index_h 
 _refln_index_k 
 _refln_index_l 
 _refln_F_squared_calc 
 _refln_F_squared_meas 
 _refln_F_squared_sigma 
 _refln_observed_status 
   1   0   0     1561.29     1511.78     20.59 o 
   2   0   0       65.77       60.62      1.02 o 
   3   0   0     3133.14     3076.70     41.16 o 
   4   0   0       43.51       39.80      0.92 o 
   5   0   0      190.47      184.95      3.00 o 
   6   0   0      868.78      903.05     15.57 o 
   7   0   0      222.75      206.29      7.22 o 
   8   0   0       58.33       60.35      3.60 o 
   9   0   0       18.86       20.51      2.40 o 
  -9   1   0      124.93      115.77      5.46 o 
  -8   1   0       28.79       37.23      2.77 o 
  -7   1   0       56.03       53.47      1.77 o 
  -6   1   0       68.60       68.14      3.42 o 
  -5   1   0      398.89      400.64      5.77 o 
  -4   1   0      296.06      310.83      4.80 o 
  -3   1   0       65.60       62.88      1.44 o 
  -2   1   0     3063.42     3084.24     57.85 o 
  -1   1   0     2311.22     2346.39     56.91 o 
   0   1   0      328.21      351.90      4.84 o 
   2   1   0     2672.85     2712.44     62.52 o 
   3   1   0       87.02      117.26      4.67 o 
   4   1   0      825.25      823.59     14.00 o 
   5   1   0      955.19      932.85     20.26 o 
   6   1   0      129.58      139.38      3.52 o 
   7   1   0        8.90        6.93      1.39 o 
   8   1   0       87.14       81.16      4.25 o 
   9   1   0       84.46       85.22      4.81 o 
  -9   2   0       86.68       88.37      4.62 o 
  -8   2   0       22.07       20.60      2.03 o 
  -7   2   0       22.12       31.63      1.35 o 
  -6   2   0       76.23       94.15      2.42 o 
  -5   2   0       81.88       87.10      2.17 o 
  -4   2   0      898.44      940.25     15.68 o 
  -3   2   0       11.49        8.43      0.55 o 
  -2   2   0     2505.54     2518.46     61.79 o 
  -1   2   0     1064.50     1136.82     19.19 o 
   0   2   0       58.04       57.98      1.28 o 
   1   2   0       13.44       11.27      0.74 o 
   2   2   0      361.73      359.83      9.31 o 
   3   2   0      363.22      372.95      6.69 o 
   4   2   0      497.46      504.75     12.19 o 
   5   2   0      118.06      120.19      2.91 o 
   6   2   0      106.00      112.00      2.84 o 
   7   2   0        1.18        2.22      1.02 o 
   8   2   0      119.30      127.14      5.73 o 
 -10   3   0       11.54       14.04      2.12 o 
  -9   3   0       13.97       16.81      2.03 o 
  -8   3   0        9.46       10.99      1.57 o 
  -7   3   0       96.45       96.69      2.68 o 
  -6   3   0      111.43      111.48      2.77 o 
  -5   3   0     1117.50     1189.72     19.86 o 
  -4   3   0      276.46      252.54      4.71 o 
  -3   3   0      259.93      258.22      4.69 o 
  -2   3   0        8.99       13.77      0.74 o 
  -1   3   0      656.73      635.48     15.23 o 
   0   3   0      992.68      997.78     16.43 o 
   1   3   0    10960.82    11249.56    267.18 o 
   2   3   0      622.81      617.94     15.51 o 
   3   3   0       68.29       53.60      1.59 o 
   4   3   0      329.46      328.25      6.31 o 
   5   3   0       12.70       14.38      0.93 o 
   7   3   0       69.09       74.68      3.97 o 
   8   3   0       67.40       68.21      4.16 o 
 -10   4   0       22.47       17.83      2.22 o 
  -9   4   0       31.59       41.12      2.96 o 
  -8   4   0       52.65       46.66      4.57 o 
  -7   4   0      194.41      196.64      4.43 o 
  -6   4   0      223.88      221.29      5.42 o 
  -5   4   0      349.53      341.33      6.35 o 
  -4   4   0      465.02      459.22      8.08 o 
  -3   4   0      796.72      773.39     18.75 o 
  -2   4   0      364.21      425.51      7.37 o 
  -1   4   0     1271.28     1300.84     30.85 o 
   0   4   0     1623.31     1688.32     27.59 o 
   1   4   0      731.34      800.49     13.55 o 
   2   4   0      454.01      435.00      7.85 o 
   3   4   0      271.96      284.31      8.25 o 
   4   4   0      169.37      183.05      4.07 o 
   5   4   0      442.33      442.27      8.49 o 
   6   4   0       98.87       94.18      5.13 o 
   7   4   0       53.07       56.09      3.60 o 
  -9   5   0       41.59       41.49      2.96 o 
  -8   5   0      442.96      436.04     15.45 o 
  -7   5   0       28.07       26.54      1.39 o 
  -6   5   0       24.24       22.97      1.10 o 
  -5   5   0      299.64      307.11      5.86 o 
  -4   5   0        5.83        4.52      1.48 o 
  -3   5   0        0.73        4.16      0.65 o 
  -2   5   0       70.06       61.12      1.55 o 
  -1   5   0       77.57       64.12      1.63 o 
   0   5   0      150.57      137.47      2.94 o 
   1   5   0       43.49       31.94      1.21 o 
   2   5   0      151.60      157.61      3.53 o 
   3   5   0      126.87      127.60      3.47 o 
   4   5   0      137.99      126.69      3.91 o 
   5   5   0      659.12      642.88      9.55 o 
   6   5   0       33.76       39.73      2.86 o 
  -9   6   0        5.38        7.48      1.39 o 
  -8   6   0       19.77       22.91      1.34 o 
  -7   6   0        2.03        1.98      0.55 o 
  -6   6   0       65.25       66.96      2.06 o 
  -5   6   0      179.61      172.46      3.73 o 
  -4   6   0      487.62      500.27      9.71 o 
  -3   6   0        8.22        7.88      1.39 o 
  -2   6   0       23.57       23.04      0.95 o 
  -1   6   0       79.09       91.76      2.25 o 
   0   6   0       87.11       76.66      2.54 o 
   1   6   0      535.71      523.86      9.50 o 
   2   6   0      210.62      211.70      4.62 o 
   3   6   0      107.58      109.34      2.97 o 
   4   6   0      121.29      131.12      2.82 o 
   5   6   0       96.92       89.18      2.86 o 
  -9   7   0       44.73       42.39      1.92 o 
  -8   7   0       53.82       58.49      2.50 o 
  -7   7   0        3.34        2.58      0.62 o 
  -6   7   0      192.39      179.04      4.02 o 
  -5   7   0      251.30      259.43      5.24 o 
  -4   7   0      401.15      395.73      7.32 o 
  -3   7   0       87.87       80.97      2.11 o 
  -2   7   0      107.04      105.85      2.53 o 
  -1   7   0       38.50       35.31      1.35 o 
   0   7   0      193.39      201.24      4.35 o 
   1   7   0      279.50      279.06      5.70 o 
   2   7   0        5.70        7.22      0.81 o 
   3   7   0       58.59       55.27      2.09 o 
   4   7   0      100.77       96.58      2.45 o 
  -8   8   0       62.42       59.52      3.05 o 
  -7   8   0      111.14      121.59      4.62 o 
  -5   8   0       26.46       27.72      2.03 o 
  -4   8   0      132.83      125.34      4.44 o 
  -3   8   0        1.89        1.20      0.74 o 
  -2   8   0       61.91       59.43      2.96 o 
  -1   8   0        1.89        0.74      0.83 o 
   0   8   0       57.92       64.70      3.14 o 
   1   8   0       82.65       79.96      3.61 o 
   2   8   0        4.36        4.62      1.11 o 
   3   8   0        2.78        3.42      1.02 o 
  -8   9   0       42.95       50.36      2.96 o 
  -7   9   0       17.99       16.35      1.76 o 
  -6   9   0        6.82        6.37      1.20 o 
  -5   9   0       83.89       89.21      3.79 o 
  -4   9   0      329.64      298.38      8.71 o 
  -3   9   0      112.41      114.38      4.53 o 
  -2   9   0        6.15        5.45      1.20 o 
  -1   9   0       84.06       74.88      3.61 o 
   0   9   0      153.49      147.81      5.55 o 
   1   9   0        0.86        0.74      0.83 o 
   2   9   0      136.61      140.75      5.46 o 
  -6  10   0       81.73       88.83      4.07 o 
  -5  10   0      130.27      121.33      4.90 o 
  -4  10   0       65.34       62.01      3.33 o 
  -3  10   0      559.04      550.94     14.85 o 
  -2  10   0      118.66      118.45      4.90 o 
  -1  10   0        6.56        6.00      1.29 o 
   0  10   0      119.91      108.83      4.72 o 
   0 -10   1       21.20       17.09      2.03 o 
   1 -10   1       55.77       48.24      3.14 o 
   2 -10   1       58.81       70.51      3.70 o 
   3 -10   1      135.25      149.82      5.73 o 
   4 -10   1       78.54       82.54      3.88 o 
   5 -10   1      192.53      182.55      6.38 o 
   6 -10   1       35.63       35.39      2.49 o 
  -2  -9   1       57.74       59.98      3.42 o 
  -1  -9   1      128.08      111.61      4.72 o 
   0  -9   1      339.74      333.48      9.91 o 
   1  -9   1      617.13      615.43     16.26 o 
   2  -9   1       39.08       32.90      2.40 o 
   3  -9   1      117.32      118.37      4.62 o 
   4  -9   1      409.34      382.80     10.66 o 
   5  -9   1       13.75       14.97      1.57 o 
   6  -9   1        6.67        4.53      1.02 o 
   7  -9   1      185.52      189.20      6.29 o 
   8  -9   1       36.56       41.39      2.59 o 
  -3  -8   1        0.44        1.11      0.92 o 
  -2  -8   1       33.96       33.08      2.40 o 
  -1  -8   1       67.03       57.12      3.14 o 
   0  -8   1      261.46      259.55      5.60 o 
   1  -8   1       76.18       75.63      3.10 o 
   2  -8   1      291.76      291.81      5.89 o 
   3  -8   1       44.41       46.76      1.68 o 
   4  -8   1        5.42        4.32      1.02 o 
   5  -8   1      201.37      119.40      4.35 o 
   6  -8   1      141.29      154.80      3.73 o 
   7  -8   1       55.89       51.11      1.96 o 
   8  -8   1       88.02       96.16      2.87 o 
  -4  -7   1        8.88        8.27      0.82 o 
  -3  -7   1       33.95       32.83      1.67 o 
  -2  -7   1        1.62        2.23      0.62 o 
  -1  -7   1       14.66       20.10      1.24 o 
   0  -7   1     1639.26     1692.80     28.39 o 
   1  -7   1       28.78       20.11      1.10 o 
   2  -7   1       68.90       57.29      1.79 o 
   3  -7   1      403.40      407.65      7.58 o 
   4  -7   1      284.40      305.49      7.88 o 
   5  -7   1      171.36      166.68      3.76 o 
   6  -7   1      425.38      429.25      8.16 o 
   7  -7   1       45.44       46.85      2.26 o 
   8  -7   1       14.87       18.92      1.76 o 
   9  -7   1       45.39       44.26      3.05 o 
  -5  -6   1       68.10       66.50      2.39 o 
  -4  -6   1       85.15       78.82      1.82 o 
  -3  -6   1       21.71       22.12      1.30 o 
  -2  -6   1       54.83       52.91      1.93 o 
  -1  -6   1      182.57      179.15      4.03 o 
   0  -6   1      231.58      231.40      4.81 o 
   1  -6   1      156.39      147.96      3.31 o 
   2  -6   1     1375.86     1335.30     22.25 o 
   3  -6   1        6.13        5.82      0.65 o 
   4  -6   1      171.19      159.70      4.58 o 
   5  -6   1      456.19      476.61      8.72 o 
   6  -6   1        1.69        0.88      0.46 o 
   7  -6   1        1.45        2.46      0.58 o 
   8  -6   1      228.88      235.20      5.21 o 
   9  -6   1       36.82       37.05      2.77 o 
  -6  -5   1       16.28       19.22      2.12 o 
  -5  -5   1      357.77      362.67      7.32 o 
  -4  -5   1      415.19      400.68      7.81 o 
  -3  -5   1        5.31        5.27      1.02 o 
  -2  -5   1       88.02      104.77      3.98 o 
  -1  -5   1       19.55       11.71      0.78 o 
   0  -5   1        0.81        1.40      0.35 o 
   1  -5   1      593.14      582.75     10.19 o 
   2  -5   1      271.44      221.59      4.82 o 
   4  -5   1      228.00      227.77      4.48 o 
   5  -5   1        0.54        2.13      1.20 o 
   6  -5   1       57.49       54.82      1.78 o 
   7  -5   1        8.38       13.89      2.59 o 
   8  -5   1      285.58      277.04      8.89 o 
   9  -5   1      122.72      133.71      5.64 o 
  -5  -4   1       81.07       72.97      2.50 o 
  -4  -4   1      152.94      168.76      3.83 o 
  -3  -4   1       57.70       60.09      2.77 o 
  -2  -4   1      177.95      213.58      6.39 o 
  -1  -4   1     1247.88     1276.94     30.95 o 
   0  -4   1      145.72      137.52      2.95 o 
   1  -4   1     1481.77     1505.52     35.86 o 
   2  -4   1      272.66      260.68      6.87 o 
   3  -4   1      225.03      266.97      7.00 o 
   4  -4   1      580.81      576.32      9.97 o 
   5  -4   1      105.86      122.64      2.79 o 
   6  -4   1      316.12      315.15     10.85 o 
   7  -4   1      439.99      405.21     30.12 o 
   8  -4   1       69.28       64.98      3.51 o 
   9  -4   1       15.55       18.57      2.03 o 
  -8  -3   1      117.07      118.81      5.73 o 
  -7  -3   1       65.21       73.11      3.97 o 
  -6  -3   1      102.34       99.68      4.44 o 
  -5  -3   1      587.32      552.26     10.01 o 
  -4  -3   1       59.36       67.20      2.50 o 
  -3  -3   1      781.05      821.34     20.66 o 
  -2  -3   1      230.61      234.30      6.68 o 
  -1  -3   1      161.46      183.25      5.28 o 
   0  -3   1     1285.64     1229.52     29.45 o 
   1  -3   1     1831.06     1698.38     28.33 o 
   2  -3   1      109.34      104.68      2.32 o 
   3  -3   1      809.48      812.52     13.52 o 
   4  -3   1      162.12      170.83      3.42 o 
   5  -3   1      641.80      702.90     12.10 o 
   6  -3   1        6.38        6.40      0.88 o 
   7  -3   1        0.70        0.65      0.83 o 
   8  -3   1       78.39       73.67      3.79 o 
   9  -3   1       90.63       83.01      4.34 o 
  -8  -2   1      171.54      171.42      6.94 o 
  -6  -2   1        8.87        8.68      1.39 o 
  -5  -2   1     1025.55     1046.28     17.77 o 
  -4  -2   1     1814.37     1787.01     29.45 o 
  -3  -2   1      666.39      648.19     16.45 o 
  -2  -2   1        8.59        0.09      0.09 o 
  -1  -2   1      265.18      228.32      6.05 o 
   0  -2   1      184.69      160.11      4.37 o 
   1  -2   1       24.28       29.40      1.11 o 
   2  -2   1     1276.04     1179.46     19.59 o 
   3  -2   1     1104.53     1120.08     18.41 o 
   4  -2   1      224.62      240.34      4.49 o 
   5  -2   1      372.17      337.00      9.20 o 
   6  -2   1       80.92      103.24      6.15 o 
   7  -2   1       26.10       26.06      2.13 o 
   8  -2   1       21.21       23.47      2.22 o 
   9  -2   1      111.51      106.79      5.09 o 
  -9  -1   1       32.61       34.65      3.05 o 
  -8  -1   1       50.00       54.61      3.51 o 
  -7  -1   1        9.79        8.96      1.48 o 
  -6  -1   1      710.29      727.47     19.28 o 
  -5  -1   1      517.02      510.09      9.05 o 
  -4  -1   1        5.67        7.74      0.55 o 
  -3  -1   1      175.52      153.70      2.98 o 
  -2  -1   1      571.14      556.83     13.89 o 
  -1  -1   1     3749.21     3796.59     92.50 o 
   0  -1   1     2082.28     2047.65     50.59 o 
   1  -1   1     1722.76     1621.34     27.22 o 
   2  -1   1       93.65      100.50      1.58 o 
   3  -1   1      114.22      138.01      2.88 o 
   4  -1   1        2.83        6.15      0.38 o 
   5  -1   1      149.54      146.47      2.73 o 
   6  -1   1        2.61        0.78      0.42 o 
   7  -1   1      155.59      147.03      3.49 o 
   8  -1   1       45.46       45.37      2.96 o 
   9  -1   1       67.24       76.99      4.34 o 
  -9   0   1       46.41       44.63      3.33 o 
  -8   0   1       77.06       81.25      4.16 o 
  -7   0   1       87.07       83.02      3.98 o 
  -6   0   1      315.92      305.84      4.71 o 
  -5   0   1      510.92      496.15      7.05 o 
  -4   0   1     2798.61     2879.01     38.42 o 
  -3   0   1       12.58        9.56      0.35 o 
  -2   0   1      747.03      681.66     16.58 o 
  -1   0   1      304.89      329.68      8.18 o 
   0   0   1     3414.41     3225.17     73.31 o 
   1   0   1     1965.96     2081.82     47.58 o 
   2   0   1       34.71       47.25      1.29 o 
   3   0   1      840.33      886.64     14.81 o 
   4   0   1      445.51      447.65      7.97 o 
   5   0   1       41.84       46.10      1.51 o 
   6   0   1      178.47      182.35      4.00 o 
   7   0   1       13.98       16.20      1.04 o 
   8   0   1       20.76       19.03      2.12 o 
   9   0   1       45.95       51.56      3.60 o 
  -9   1   1      264.00      263.68      9.26 o 
  -8   1   1       85.08       79.87      4.07 o 
  -7   1   1      110.47      123.67      4.72 o 
  -6   1   1      372.37      361.70      7.33 o 
  -5   1   1       65.60       56.88      1.67 o 
  -4   1   1     4154.61     4141.87     86.28 o 
  -3   1   1     5003.82     4808.37     80.05 o 
  -2   1   1     9153.26     9180.94    218.27 o 
  -1   1   1     1824.79     1857.13     43.88 o 
   0   1   1      657.09      608.42      8.42 o 
   1   1   1      816.96      873.00     11.73 o 
   2   1   1      560.11      510.21      8.71 o 
   3   1   1      211.35      219.83      5.75 o 
   4   1   1     1590.16     1617.11     29.87 o 
   5   1   1      626.78      616.68     10.96 o 
   6   1   1      141.91      138.25      3.31 o 
   7   1   1       51.03       46.17      1.77 o 
   8   1   1       19.77       23.00      2.31 o 
  -9   2   1       31.40       36.03      2.96 o 
  -8   2   1      106.75      102.96      2.89 o 
  -7   2   1       32.04       33.23      1.44 o 
  -6   2   1       12.57       11.65      0.84 o 
  -5   2   1      810.60      847.25     14.45 o 
  -4   2   1     2698.05     2775.67     45.67 o 
  -3   2   1      162.71      181.94      5.01 o 
  -2   2   1      152.36      174.65      3.34 o 
  -1   2   1      391.94      476.84      6.68 o 
   0   2   1     2454.11     2468.63     40.92 o 
   1   2   1        6.72        9.37      0.74 o 
   2   2   1     2387.52     2461.88     33.14 o 
   3   2   1     1054.62     1013.09     17.07 o 
   4   2   1      116.14      111.67      2.70 o 
   5   2   1      194.13      214.89      6.11 o 
   6   2   1      239.22      213.97     21.02 o 
   7   2   1        5.19        5.75      0.77 o 
   8   2   1      109.60      117.88      5.45 o 
 -10   3   1        6.42        6.28      1.57 o 
  -9   3   1       42.62       49.34      3.23 o 
  -8   3   1       65.97       61.00      2.36 o 
  -7   3   1       20.98       20.53      1.17 o 
  -6   3   1      138.78      134.32      3.23 o 
  -5   3   1      175.00      187.45      3.89 o 
  -4   3   1        1.59        1.06      0.33 o 
  -3   3   1     3239.26     3246.92     77.90 o 
  -2   3   1       23.87       26.71      0.92 o 
  -1   3   1      456.22      489.84      6.76 o 
   0   3   1     1388.63     1451.86     23.81 o 
   1   3   1     1070.26     1168.80     19.20 o 
   2   3   1      517.20      513.50      7.24 o 
   3   3   1        2.70        8.68      0.51 o 
   4   3   1      790.90      780.49     13.67 o 
   5   3   1      186.76      178.98      4.10 o 
   6   3   1        0.80        0.89      0.51 o 
   7   3   1       13.67       13.58      1.85 o 
 -10   4   1        1.08        0.37      1.02 o 
  -9   4   1       60.69       57.30      3.42 o 
  -8   4   1      180.40      183.29      4.81 o 
  -7   4   1      137.25      139.99      3.46 o 
  -6   4   1       38.40       36.50      1.40 o 
  -5   4   1      271.24      261.31      5.11 o 
  -4   4   1      591.86      584.77     14.55 o 
  -3   4   1      820.38      862.81     14.38 o 
  -2   4   1      239.99      246.73      4.43 o 
  -1   4   1     4492.68     4465.49     73.15 o 
   0   4   1      571.95      583.79      9.90 o 
   1   4   1       32.66       34.66      1.08 o 
   2   4   1      520.89      540.67      9.47 o 
   3   4   1       41.63       38.63      1.13 o 
   4   4   1       26.80       28.81      1.02 o 
   5   4   1      433.76      418.93      8.18 o 
   6   4   1       69.61       81.26      2.62 o 
   7   4   1        0.90        0.09      0.92 o 
 -10   5   1      108.49      111.22      5.27 o 
  -9   5   1       48.78       44.61      4.62 o 
  -8   5   1       56.77       59.32      2.18 o 
  -7   5   1      329.53      334.70      6.68 o 
  -6   5   1        6.51        6.58      0.68 o 
  -5   5   1      123.00      111.02      6.62 o 
  -4   5   1      918.05      924.43     15.55 o 
  -3   5   1      201.59      206.15      3.96 o 
  -2   5   1      431.53      424.46      9.49 o 
  -1   5   1      338.71      353.64      6.27 o 
   0   5   1      240.43      252.46      4.75 o 
   1   5   1     1564.45     1574.37     25.94 o 
   2   5   1        6.48        6.63      1.11 o 
   3   5   1      447.66      467.84      7.05 o 
   4   5   1      348.79      359.48      5.73 o 
   5   5   1      212.49      197.83      4.66 o 
   6   5   1      178.21      178.51      4.48 o 
  -9   6   1       30.94       31.55      1.67 o 
  -8   6   1       83.49       80.95      2.55 o 
  -7   6   1       31.87       27.44      1.34 o 
  -6   6   1       39.84       37.10      1.44 o 
  -5   6   1       89.63       95.43      2.45 o 
  -4   6   1      288.99      294.87      5.57 o 
  -3   6   1      134.83      113.10      2.50 o 
  -2   6   1      540.61      520.53      9.05 o 
  -1   6   1      107.37      108.70      2.40 o 
   0   6   1        8.95        6.66      0.58 o 
   1   6   1     1067.13     1039.56     17.62 o 
   2   6   1      117.39      118.82      2.94 o 
   3   6   1      148.79      151.41      2.99 o 
   4   6   1      384.44      363.16      5.91 o 
   5   6   1      408.08      402.60      8.25 o 
  -9   7   1       19.02       19.31      3.28 o 
  -8   7   1      157.53      156.14      3.92 o 
  -7   7   1        3.82        3.17      0.64 o 
  -6   7   1       38.05       36.50      1.94 o 
  -5   7   1       49.75       47.98      1.62 o 
  -4   7   1       10.64       11.79      0.83 o 
  -3   7   1       92.49       84.43      3.33 o 
  -2   7   1      179.98      176.44      5.46 o 
  -1   7   1       48.72       47.60      2.40 o 
   0   7   1      255.25      271.51      7.78 o 
   1   7   1      179.85      197.68      6.11 o 
   2   7   1        2.79        1.85      0.83 o 
   3   7   1       69.57       63.13      2.21 o 
   4   7   1       42.11       36.68      2.59 o 
  -9   8   1       23.82       26.33      2.22 o 
  -8   8   1       68.56       70.52      3.51 o 
  -7   8   1       39.98       24.86      1.94 o 
  -6   8   1      108.73      111.51      4.35 o 
  -5   8   1        7.80        7.02      1.11 o 
  -4   8   1      183.03      173.43      5.65 o 
  -3   8   1      124.55      111.54      4.16 o 
  -2   8   1       45.01       41.68      2.40 o 
  -1   8   1       15.86       14.60      1.48 o 
   0   8   1      195.48      188.89      6.11 o 
   1   8   1       18.54       15.06      1.57 o 
   2   8   1       69.62       71.54      3.33 o 
   3   8   1        0.45        1.48      0.67 o 
  -8   9   1       72.40       76.80      3.79 o 
  -7   9   1        0.24        0.18      0.83 o 
  -6   9   1        5.69        4.71      1.11 o 
  -5   9   1        5.43        6.84      1.29 o 
  -4   9   1        3.32        2.40      0.92 o 
  -3   9   1       28.80       28.83      2.13 o 
  -2   9   1       92.66       95.13      3.98 o 
  -1   9   1       10.65       10.35      1.39 o 
   0   9   1      168.56      159.30      5.74 o 
   1   9   1       14.06       11.64      1.57 o 
   2   9   1       68.31       66.91      3.42 o 
  -6  10   1        5.38        7.30      1.39 o 
  -5  10   1       13.99       17.92      1.94 o 
  -4  10   1       85.11       78.57      3.79 o 
  -3  10   1       55.93       57.76      3.14 o 
  -2  10   1      113.71       99.12      4.35 o 
  -1  10   1        5.08        5.08      1.29 o 
   0  10   1       89.19       92.81      4.25 o 
   0 -10   2        2.21        1.11      1.02 o 
   1 -10   2      143.90      156.48      6.10 o 
   2 -10   2        2.37        2.12      1.20 o 
   3 -10   2       14.68       14.97      1.85 o 
   4 -10   2       96.91      105.48      4.53 o 
   5 -10   2       49.57       51.29      2.96 o 
   6 -10   2        2.76        0.92      0.92 o 
  -2  -9   2        0.40        5.36      1.48 o 
  -1  -9   2      125.99      123.82      5.27 o 
   0  -9   2      241.72      231.06      7.78 o 
   1  -9   2       98.07       93.75      4.35 o 
   2  -9   2      278.62      284.51      8.80 o 
   3  -9   2      273.19      277.65      8.43 o 
   4  -9   2        3.60        6.00      1.20 o 
   5  -9   2       10.69       11.45      1.39 o 
   6  -9   2       12.50       10.94      1.01 o 
   7  -9   2       13.08        9.09      1.01 o 
  -3  -8   2      211.70      216.68      5.33 o 
  -2  -8   2      267.67      249.70      5.76 o 
  -1  -8   2       19.30       17.97      1.30 o 
   0  -8   2      756.85      768.71     14.01 o 
   1  -8   2      458.71      448.98      9.51 o 
   2  -8   2        0.85        1.48      1.06 o 
   3  -8   2      127.17      122.64      3.14 o 
   4  -8   2      219.82      229.92      4.98 o 
   5  -8   2      230.76      232.00      5.04 o 
   6  -8   2       86.93       88.81      2.96 o 
   7  -8   2       44.48       45.85      1.89 o 
   8  -8   2        1.14        1.35      0.68 o 
  -4  -7   2      262.00      252.37      5.92 o 
  -3  -7   2       10.27        9.38      1.05 o 
  -2  -7   2       36.95       39.06      2.91 o 
  -1  -7   2      370.61      372.92      7.51 o 
   0  -7   2      306.04      319.15      6.55 o 
   1  -7   2       24.51       25.72      1.34 o 
   2  -7   2       93.64      103.11      2.74 o 
   3  -7   2      402.19      400.62      7.58 o 
   4  -7   2      460.04      451.65      9.56 o 
   5  -7   2      290.62      301.42      6.05 o 
   6  -7   2      247.60      255.50      5.39 o 
   7  -7   2       50.20       54.63      1.95 o 
   8  -7   2        5.72        5.45      1.29 o 
   9  -7   2       97.35      101.97      4.81 o 
  -5  -6   2       16.60       19.22      2.12 o 
  -4  -6   2      378.22      355.43     10.94 o 
  -3  -6   2      134.55      133.38      5.18 o 
  -2  -6   2      180.27      186.50      6.29 o 
  -1  -6   2        0.62        1.06      0.49 o 
   0  -6   2       33.37       38.44      1.57 o 
   1  -6   2      306.60      340.77      6.62 o 
   2  -6   2      606.48      586.68     10.50 o 
   3  -6   2      568.38      559.49     14.42 o 
   4  -6   2      648.93      661.69     11.64 o 
   5  -6   2      280.20      264.29      5.33 o 
   6  -6   2       13.50       12.98      0.91 o 
   7  -6   2       77.08       69.24      2.20 o 
   8  -6   2       69.28       63.04      3.42 o 
   9  -6   2       93.84       97.80      4.71 o 
  -6  -5   2        2.25        2.12      1.11 o 
  -5  -5   2      190.30      198.12      7.13 o 
  -4  -5   2      423.53      417.42     12.15 o 
  -3  -5   2        7.17        7.21      1.20 o 
  -2  -5   2        5.51        3.88      0.83 o 
  -1  -5   2      548.52      533.90     14.15 o 
   0  -5   2      559.49      545.29     14.16 o 
   1  -5   2      107.46       97.42      2.45 o 
   2  -5   2      372.59      401.67      7.35 o 
   3  -5   2       39.87       35.70      2.45 o 
   4  -5   2      254.20      239.38      4.74 o 
   5  -5   2      157.60      157.55      3.48 o 
   6  -5   2      246.74      236.92      4.88 o 
   7  -5   2       22.21       21.46      1.20 o 
   8  -5   2       65.88       64.24      3.51 o 
   9  -5   2        8.10        7.30      1.48 o 
  -7  -4   2       43.26       43.15      3.23 o 
  -6  -4   2      100.05      112.24      4.99 o 
  -5  -4   2       61.21       46.49      2.87 o 
  -3  -4   2      432.40      464.18     12.73 o 
  -2  -4   2       39.40       60.17      2.77 o 
  -1  -4   2       36.63       34.94      1.85 o 
   0  -4   2     1492.48     1543.03     37.18 o 
   1  -4   2       87.12       85.71      2.13 o 
   2  -4   2      205.87      176.91      5.10 o 
   3  -4   2       39.26       42.74      1.89 o 
   4  -4   2      774.24      784.85     14.67 o 
   5  -4   2     1023.06     1078.72     18.16 o 
   6  -4   2      203.67      213.86      5.19 o 
   7  -4   2      223.86      207.68      7.04 o 
   8  -4   2      117.63      134.55      5.46 o 
   9  -4   2        4.05        2.96      1.20 o 
  -8  -3   2       87.91       88.92      4.81 o 
  -7  -3   2       33.17       39.45      2.96 o 
  -6  -3   2      122.34      110.15      4.81 o 
  -5  -3   2       94.36       90.25      2.37 o 
  -4  -3   2      241.25      235.72      7.41 o 
  -3  -3   2      565.59      541.29     14.34 o 
  -2  -3   2      247.20      245.83      7.14 o 
  -1  -3   2      618.92      669.92     16.83 o 
   0  -3   2      151.74      174.71      5.10 o 
   1  -3   2       89.09      114.50      3.61 o 
   2  -3   2      255.16      227.36      4.20 o 
   3  -3   2      507.82      534.71      9.18 o 
   4  -3   2     1182.42     1255.49     20.75 o 
   5  -3   2     1612.16     1605.94     26.51 o 
   6  -3   2      173.56      151.99      8.79 o 
   7  -3   2        1.47        1.66      0.92 o 
   8  -3   2       38.50       42.04      2.86 o 
   9  -3   2       51.15       51.29      3.33 o 
  -8  -2   2       76.21       84.76      4.62 o 
  -7  -2   2       91.87       87.18      4.35 o 
  -6  -2   2        0.60        1.48      0.92 o 
  -5  -2   2      283.87      294.54      9.64 o 
  -4  -2   2     1201.21     1236.10     20.67 o 
  -3  -2   2      125.44      118.76      4.07 o 
  -2  -2   2      197.24      199.32      5.84 o 
  -1  -2   2     1749.92     1701.07     40.50 o 
   0  -2   2       25.65       23.85      1.20 o 
   1  -2   2     1957.72     1771.20     42.90 o 
   2  -2   2      239.37      224.80      4.06 o 
   3  -2   2       78.49       70.93      1.60 o 
   4  -2   2      274.85      270.59      8.82 o 
   5  -2   2      235.54      255.77     13.53 o 
   6  -2   2      172.18      170.69      5.83 o 
   7  -2   2      188.51      184.46      6.57 o 
   8  -2   2       22.94       17.65      1.94 o 
   9  -2   2       67.37       66.54      3.97 o 
  -9  -1   2       24.66       25.13      2.68 o 
  -8  -1   2      106.99      110.67      5.18 o 
  -7  -1   2       41.00       43.15      2.86 o 
  -6  -1   2      217.39      221.41      7.32 o 
  -5  -1   2      555.75      555.14      9.68 o 
  -4  -1   2       84.37       90.70      1.95 o 
  -3  -1   2       49.88       42.25      2.03 o 
  -2  -1   2      407.11      359.69      6.42 o 
   0  -1   2      584.94      653.25     15.95 o 
   1  -1   2     6898.58     6725.41    173.30 o 
   2  -1   2     2116.59     2175.92     29.22 o 
   3  -1   2      136.68      105.11      1.73 o 
   4  -1   2      256.69      259.39      3.85 o 
   5  -1   2      343.46      312.67      6.01 o 
   6  -1   2      107.57      109.56      2.84 o 
   7  -1   2      212.51      233.04      5.06 o 
   8  -1   2      156.24      147.39      3.93 o 
   9  -1   2       49.28       50.08      3.42 o 
  -9   0   2      100.37      111.49      5.45 o 
  -8   0   2      260.17      254.18      8.80 o 
  -7   0   2        2.06        3.26      1.80 o 
  -6   0   2       11.40       12.00      0.92 o 
  -5   0   2        4.85        3.90      0.55 o 
  -4   0   2        3.47        1.21      0.35 o 
  -3   0   2        1.62        1.76      0.46 o 
  -2   0   2     1132.45     1138.17     18.75 o 
  -1   0   2      948.62      964.19     12.89 o 
   0   0   2        5.80        6.33      0.37 o 
   1   0   2       70.38       72.32      1.16 o 
   2   0   2      385.12      410.61      9.89 o 
   3   0   2        0.72        1.10      0.55 o 
   4   0   2       91.85       88.29      2.21 o 
   5   0   2      335.32      346.40      6.60 o 
   6   0   2      335.67      310.11      6.19 o 
   7   0   2       65.67       69.99      2.26 o 
   8   0   2       38.21       38.53      1.71 o 
   9   0   2       57.95       57.02      3.79 o 
  -9   1   2       81.78       80.23      4.44 o 
  -8   1   2      236.50      229.81      5.24 o 
  -7   1   2      168.66      163.85      3.93 o 
  -6   1   2      524.69      517.71      9.47 o 
  -5   1   2      173.74      176.95      3.74 o 
  -4   1   2      791.14      797.23     13.53 o 
  -3   1   2     4211.73     4594.03    110.82 o 
  -2   1   2     1054.22     1068.26     17.55 o 
  -1   1   2      806.00      839.14     15.41 o 
   0   1   2     8826.55     8610.19    269.98 o 
   1   1   2     1565.01     1550.77     20.80 o 
   2   1   2       10.86        7.72      0.52 o 
   3   1   2      138.26      153.21      2.41 o 
   4   1   2       26.67       26.82      1.13 o 
   5   1   2      218.75      216.09      6.11 o 
   6   1   2       36.77       36.15      1.51 o 
   7   1   2       11.61       11.04      0.95 o 
   8   1   2       17.36       18.57      2.22 o 
  -9   2   2      190.91      178.67      7.03 o 
  -8   2   2      217.93      221.17      5.46 o 
  -7   2   2       55.79       58.01      2.01 o 
  -6   2   2      401.34      401.70      7.59 o 
  -5   2   2     1866.78     1938.56     31.92 o 
  -4   2   2     1871.26     1966.33     46.87 o 
  -3   2   2      177.81      146.17      2.92 o 
  -2   2   2     2679.45     2561.06     58.79 o 
  -1   2   2      142.08      138.94      2.07 o 
   0   2   2      606.25      621.91      8.43 o 
   1   2   2     1368.23     1432.14     28.06 o 
   2   2   2     1097.00     1142.33     15.26 o 
   3   2   2       30.16       28.08      0.80 o 
   4   2   2      203.01      200.37      3.24 o 
   5   2   2      142.52      142.31      3.42 o 
   6   2   2      159.78      171.00      4.06 o 
 -10   3   2        3.65        3.33      1.39 o 
  -9   3   2       73.15       63.96      2.41 o 
  -8   3   2       48.28       62.08      2.25 o 
  -7   3   2      336.49      345.39     13.03 o 
  -6   3   2       53.54       57.99      1.85 o 
  -5   3   2        1.06        1.13      0.35 o 
  -4   3   2      791.66      776.68     19.10 o 
  -3   3   2      509.02      513.89      8.81 o 
  -2   3   2      538.14      522.93      8.86 o 
  -1   3   2      969.21      905.15     20.67 o 
   0   3   2     4161.72     3967.72     65.01 o 
   1   3   2      727.15      727.06      9.92 o 
   2   3   2      126.60      130.84      2.25 o 
   3   3   2       47.16       42.15      1.09 o 
   4   3   2      183.36      176.68      3.05 o 
   5   3   2      203.33      220.09      4.89 o 
   6   3   2      142.53      148.44      3.77 o 
   7   3   2       16.56       16.17      1.22 o 
 -10   4   2        0.67       -0.28      0.83 o 
  -9   4   2       25.25       21.58      1.89 o 
  -8   4   2       36.75       39.10      1.76 o 
  -7   4   2      229.05      239.51      5.20 o 
  -6   4   2       10.92        7.30      0.72 o 
  -5   4   2      536.89      504.03     13.03 o 
  -4   4   2       90.89       84.32      4.95 o 
  -3   4   2        4.77       13.02      0.74 o 
  -2   4   2      474.47      445.09     10.90 o 
  -1   4   2      144.83      154.39      4.35 o 
   0   4   2      923.35      902.07     14.89 o 
   1   4   2     1079.51     1078.86     17.82 o 
   2   4   2       21.31       20.40      0.87 o 
   3   4   2       15.60       13.62      0.71 o 
   4   4   2       35.86       34.05      1.13 o 
   5   4   2        0.47        0.65      0.52 o 
   6   4   2      127.36      123.21      3.48 o 
   7   4   2        0.97        1.65      0.68 o 
  -9   5   2       36.97       47.53      4.71 o 
  -8   5   2       33.98       34.31      1.63 o 
  -7   5   2      386.54      380.57     12.61 o 
  -6   5   2       29.48       31.02      4.48 o 
  -5   5   2       23.90       27.13      1.13 o 
  -4   5   2     1046.48     1048.44     17.56 o 
  -3   5   2      795.69      796.78     13.38 o 
  -2   5   2      115.19      126.77      3.98 o 
  -1   5   2      804.81      766.42     18.05 o 
   0   5   2      230.66      234.79      4.35 o 
   1   5   2      263.25      272.64      5.11 o 
   2   5   2      218.19      211.56      3.58 o 
   3   5   2        2.77        2.32      0.42 o 
   4   5   2       13.16       16.16      1.14 o 
   5   5   2      128.79      131.44      3.63 o 
   6   5   2       15.97       13.33      1.20 o 
  -9   6   2       46.47       49.64      3.79 o 
  -8   6   2      307.88      299.97      6.58 o 
  -7   6   2        1.80        1.99      0.55 o 
  -6   6   2       21.95       24.11      1.20 o 
  -5   6   2      506.15      530.81      9.53 o 
  -4   6   2       21.10       22.87      0.92 o 
  -3   6   2      426.26      421.54      7.41 o 
  -2   6   2      543.58      546.31     13.49 o 
  -1   6   2      803.88      762.92     18.20 o 
   0   6   2      179.17      169.41      5.09 o 
   1   6   2     1299.46     1322.89     22.03 o 
   2   6   2      484.62      500.26      9.14 o 
   3   6   2       30.29       23.56      2.73 o 
   4   6   2      322.16      301.65      9.08 o 
   5   6   2      238.16      231.86      7.59 o 
  -9   7   2        0.90       -0.46      0.74 o 
  -8   7   2       20.13       19.49      1.85 o 
  -6   7   2       71.93       65.17      3.05 o 
  -5   7   2      130.03      120.62      4.44 o 
  -4   7   2      485.35      506.94     13.00 o 
  -3   7   2      225.95      213.93      6.39 o 
  -2   7   2        4.29        3.97      0.92 o 
  -1   7   2      216.39      223.16      6.57 o 
   0   7   2      312.39      325.32      8.90 o 
   1   7   2      707.71      723.43     17.77 o 
   2   7   2      378.63      367.06      7.26 o 
   3   7   2      185.84      177.26      4.39 o 
   4   7   2       50.09       51.75      3.05 o 
  -8   8   2       57.74       58.31      3.14 o 
  -7   8   2        4.46        3.05      1.02 o 
  -6   8   2       79.17       80.14      3.61 o 
  -5   8   2       54.74       61.55      3.05 o 
  -4   8   2       30.95       33.54      2.13 o 
  -3   8   2       96.61       92.92      3.70 o 
  -2   8   2       39.40       45.19      2.49 o 
  -1   8   2       76.86       64.71      2.96 o 
   0   8   2      323.13      298.56      8.62 o 
   1   8   2      248.75      237.48      7.22 o 
   2   8   2        1.02        0.55      0.59 o 
   3   8   2       79.90       82.17      4.16 o 
  -8   9   2       70.42       73.38      3.79 o 
  -7   9   2       20.39       20.23      1.94 o 
  -6   9   2        2.77        1.76      1.02 o 
  -5   9   2        4.32        6.93      1.20 o 
  -4   9   2       16.49       19.12      1.85 o 
  -3   9   2        6.70       10.07      1.48 o 
  -2   9   2      164.18      162.26      5.64 o 
  -1   9   2       18.30       18.20      1.76 o 
   0   9   2       66.40       61.55      3.14 o 
   1   9   2       87.68       99.65      4.25 o 
  -6  10   2        8.20       11.55      1.66 o 
  -5  10   2        2.49        2.96      1.02 o 
  -4  10   2      177.45      155.42      5.74 o 
  -3  10   2      133.28      138.07      5.27 o 
  -2  10   2       24.80       27.16      2.22 o 
  -1  10   2        3.39        3.51      1.20 o 
   1 -10   3       47.87       55.07      3.42 o 
   2 -10   3       53.16       57.76      3.42 o 
   3 -10   3       35.55       36.50      2.68 o 
   4 -10   3      109.41      106.05      4.62 o 
  -2  -9   3       13.70       13.49      1.85 o 
  -1  -9   3       89.73       89.48      3.10 o 
   0  -9   3       27.29       27.63      2.12 o 
   1  -9   3      134.28      135.10      3.93 o 
   2  -9   3        2.78        3.50      0.78 o 
   3  -9   3        9.06       11.23      1.06 o 
   4  -9   3        0.69        0.54      0.55 o 
   5  -9   3       20.78       19.88      1.31 o 
   6  -9   3       27.31       28.69      1.56 o 
   7  -9   3       12.83       16.76      1.26 o 
  -3  -8   3      116.26      111.24      3.59 o 
  -2  -8   3      168.26      170.46      4.51 o 
  -1  -8   3       51.88       50.23      2.15 o 
   0  -8   3      414.70      423.59      8.59 o 
   1  -8   3      526.28      527.01     10.18 o 
   2  -8   3      454.26      462.27      8.99 o 
   3  -8   3       13.60       12.56      1.01 o 
   4  -8   3       57.83       59.00      2.06 o 
   5  -8   3        2.72        3.50      1.25 o 
   6  -8   3       22.95       22.65      1.34 o 
   7  -8   3       37.74       38.90      1.75 o 
   8  -8   3        4.52        5.82      1.39 o 
  -4  -7   3      186.39      191.51      7.31 o 
  -3  -7   3      153.47      152.16      6.11 o 
  -2  -7   3      244.21      238.33      7.96 o 
  -1  -7   3      408.56      406.14      8.16 o 
   0  -7   3      154.18      159.72      4.02 o 
   1  -7   3       29.55       36.64      1.63 o 
   2  -7   3      365.21      375.43      7.41 o 
   3  -7   3      275.85      272.41      8.15 o 
   4  -7   3       46.56       44.41      1.70 o 
   5  -7   3      409.74      416.09      7.98 o 
   6  -7   3       95.06       93.02      2.66 o 
   7  -7   3        2.40        2.72      0.64 o 
   8  -7   3        4.53        5.27      1.29 o 
  -5  -6   3        0.51        0.18      0.92 o 
  -4  -6   3      354.23      333.83     10.57 o 
  -3  -6   3      550.36      555.83     15.70 o 
  -2  -6   3        0.56        9.79      1.48 o 
  -1  -6   3      183.82      177.92      6.11 o 
   0  -6   3     1933.28     1957.79     47.56 o 
   1  -6   3      170.64      181.07      4.12 o 
   2  -6   3      307.19      306.58     11.68 o 
   3  -6   3      454.99      492.10      9.02 o 
   4  -6   3      209.70      211.47      4.48 o 
   5  -6   3      187.76      192.16      4.23 o 
   6  -6   3      171.29      169.20      3.89 o 
   7  -6   3       31.31       30.49      2.31 o 
   8  -6   3       39.33       47.59      3.05 o 
   9  -6   3       76.92       80.60      4.34 o 
  -6  -5   3      133.62      132.37      4.09 o 
  -5  -5   3      214.51      205.57      7.40 o 
  -4  -5   3       93.28       86.17      4.16 o 
  -3  -5   3        2.08        1.94      0.92 o 
  -2  -5   3      100.53       96.64      4.07 o 
  -1  -5   3      505.45      467.19     12.74 o 
   0  -5   3      692.36      731.28     18.84 o 
   1  -5   3     1050.40     1078.53     26.73 o 
   2  -5   3     1056.97     1137.32     19.24 o 
   3  -5   3      564.09      595.42     10.52 o 
   4  -5   3        7.30        3.63      0.51 o 
   5  -5   3       91.51       98.31      6.52 o 
   6  -5   3        7.32        7.73      0.73 o 
   7  -5   3       85.38       79.69      3.79 o 
   8  -5   3       58.68       65.89      3.60 o 
   9  -5   3        3.02        1.66      1.11 o 
  -7  -4   3      136.65      131.50      5.92 o 
  -6  -4   3        3.20        6.19      1.39 o 
  -5  -4   3       14.36       11.73      1.57 o 
  -4  -4   3      166.53      167.22      4.29 o 
  -3  -4   3       91.57      101.91      4.25 o 
  -2  -4   3      183.40      171.41      5.74 o 
  -1  -4   3       69.69       74.07      3.05 o 
   0  -4   3     1634.14     1819.06     43.92 o 
   1  -4   3      229.44      215.13      6.40 o 
   2  -4   3       15.99       10.41      0.69 o 
   3  -4   3      253.38      231.14      4.51 o 
   4  -4   3      117.69      125.20      2.82 o 
   5  -4   3      189.62      163.22      3.45 o 
   6  -4   3      330.06      323.20      9.64 o 
   7  -4   3        1.69        2.86      1.02 o 
   8  -4   3       50.13       48.61      3.05 o 
   9  -4   3       24.69       27.35      2.59 o 
  -7  -3   3       87.95       95.12      4.71 o 
  -6  -3   3       70.35       67.66      3.70 o 
  -5  -3   3       49.86       48.70      2.86 o 
  -4  -3   3      293.12      294.53      8.99 o 
  -3  -3   3        0.67        0.55      0.55 o 
  -2  -3   3      553.99      556.38     14.63 o 
  -1  -3   3      928.72      901.47     22.45 o 
   0  -3   3      829.15      817.89     20.46 o 
   1  -3   3     2925.60     3097.60     75.86 o 
   2  -3   3      585.53      622.20     10.65 o 
   3  -3   3      357.28      358.77      9.62 o 
   4  -3   3     1038.06     1103.47     18.35 o 
   5  -3   3      402.61      415.34      7.48 o 
   6  -3   3      346.43      342.95     10.11 o 
   7  -3   3       77.40       74.88      3.70 o 
   8  -3   3       41.52       37.70      2.68 o 
   9  -3   3        8.99       11.45      1.85 o 
  -8  -2   3       22.07       16.08      2.12 o 
  -7  -2   3       54.19       53.97      3.33 o 
  -6  -2   3       62.56       55.83      3.14 o 
  -5  -2   3      430.06      416.88     11.98 o 
  -4  -2   3      218.97      239.21      7.50 o 
  -3  -2   3      323.86      367.86     10.21 o 
  -2  -2   3      498.82      593.23     15.29 o 
  -1  -2   3      194.29      190.06      5.66 o 
   0  -2   3     1591.64     1654.86     39.64 o 
   2  -2   3     2147.68     2125.71     51.67 o 
   3  -2   3      409.70      395.26      6.89 o 
   4  -2   3        0.74        0.57      0.35 o 
   5  -2   3      351.80      360.87      6.90 o 
   6  -2   3       58.81       52.13      2.87 o 
   7  -2   3       21.46       21.16      1.94 o 
   8  -2   3      172.12      161.35      6.38 o 
   9  -2   3       46.74       44.91      3.23 o 
  -8  -1   3      241.61      233.74      8.52 o 
  -7  -1   3       24.07       25.22      2.31 o 
  -6  -1   3       45.47       47.50      2.86 o 
  -5  -1   3      618.08      669.67     12.02 o 
  -4  -1   3       78.27       63.44      2.87 o 
  -3  -1   3      105.01      111.93      2.67 o 
  -2  -1   3        0.74        1.92      0.35 o 
  -1  -1   3      219.84      198.86      7.57 o 
   0  -1   3      403.11      419.50     11.48 o 
   1  -1   3     3521.75     3452.60    155.51 o 
   2  -1   3       97.44       82.70      1.96 o 
   3  -1   3       28.95       25.98      1.01 o 
   4  -1   3     1040.34     1035.77     17.59 o 
   5  -1   3      232.63      229.02      4.80 o 
   6  -1   3       17.97       14.98      1.34 o 
   7  -1   3      385.36      395.05      7.83 o 
   8  -1   3       54.02       55.07      2.11 o 
   9  -1   3       32.93       31.41      2.77 o 
  -9   0   3       53.67       70.97      4.34 o 
  -8   0   3       84.16       85.79      4.44 o 
  -7   0   3       24.85       25.62      2.49 o 
  -6   0   3      213.12      206.29      6.53 o 
  -5   0   3        0.62        1.39      0.44 o 
  -4   0   3        6.54        1.23      0.55 o 
  -3   0   3      521.78      476.46      8.46 o 
  -2   0   3      932.39      937.47     23.50 o 
  -1   0   3      723.53      686.38      9.27 o 
   0   0   3     1440.42     1407.70     25.12 o 
   1   0   3     1437.49     1432.23     27.32 o 
   2   0   3     1342.87     1370.21     22.70 o 
   3   0   3      373.54      358.56      9.11 o 
   4   0   3       31.99       28.40      1.76 o 
   5   0   3      494.64      496.81      9.18 o 
   6   0   3      364.32      358.23      7.09 o 
   7   0   3      141.01      136.14      3.57 o 
   8   0   3        8.80       11.71      1.34 o 
  -9   1   3        3.52        2.78      0.75 o 
  -8   1   3       54.66       55.01      2.15 o 
  -7   1   3       17.45       15.77      2.12 o 
  -6   1   3        1.94        2.67      0.55 o 
  -5   1   3      255.15      224.16      4.64 o 
  -4   1   3      545.60      600.75     10.53 o 
  -3   1   3       94.38       89.71      1.52 o 
  -2   1   3        3.18        1.64      0.32 o 
  -1   1   3     2703.26     2811.08     37.94 o 
   0   1   3     1311.50     1349.13     22.19 o 
   1   1   3     1915.44     1871.44     57.77 o 
   2   1   3      230.47      233.57      4.49 o 
   3   1   3      978.01      947.73     16.10 o 
   4   1   3      127.11      116.90      2.84 o 
   5   1   3        1.28        1.06      0.46 o 
   7   1   3       53.96       49.26      2.59 o 
   8   1   3        0.79        1.74      0.92 o 
  -9   2   3      128.40      119.22      3.57 o 
  -8   2   3      137.24      134.43      3.65 o 
  -7   2   3       35.62       38.86      1.66 o 
  -6   2   3      165.17      173.68      5.78 o 
  -5   2   3      235.45      243.01      7.14 o 
  -4   2   3      731.08      774.46     13.28 o 
  -3   2   3       19.61       16.71      1.11 o 
  -2   2   3      812.75      854.92     11.48 o 
  -1   2   3      738.86      853.99     11.46 o 
   0   2   3      291.70      319.31      4.54 o 
   1   2   3        0.92        2.47      0.23 o 
   2   2   3      237.21      227.71      3.44 o 
   3   2   3        4.07        5.62      0.66 o 
   4   2   3        3.52        5.82      0.92 o 
   5   2   3      439.81      433.05      8.32 o 
   6   2   3       53.58       65.45      2.28 o 
   7   2   3        9.31        7.71      0.97 o 
  -9   3   3       40.57       38.91      1.92 o 
  -8   3   3      257.20      266.35     16.34 o 
  -7   3   3      167.90      170.86      5.60 o 
  -6   3   3      229.34      222.90      4.78 o 
  -5   3   3      265.37      272.11      5.34 o 
  -4   3   3     1508.02     1500.77     24.79 o 
  -3   3   3      408.89      398.78      7.04 o 
  -2   3   3       34.64       35.17      1.20 o 
  -1   3   3        6.11        7.86      0.33 o 
   0   3   3     1692.93     1686.01     22.39 o 
   1   3   3      201.08      194.36      3.06 o 
   2   3   3      574.47      644.49      8.96 o 
   3   3   3      474.83      479.85      6.93 o 
   4   3   3      149.40      150.35      3.60 o 
   5   3   3       21.07       23.27      1.34 o 
   6   3   3      103.72       96.42      2.96 o 
   7   3   3      111.41      113.52      3.37 o 
  -9   4   3      117.77      124.75      3.69 o 
  -8   4   3       16.08       16.50      1.21 o 
  -7   4   3       75.65       74.98      2.35 o 
  -6   4   3      566.42      496.48     45.71 o 
  -5   4   3       10.12       10.83      0.78 o 
  -4   4   3     1090.96      997.94     24.12 o 
  -3   4   3     1827.74     1793.03     29.50 o 
  -2   4   3       10.13        6.00      0.74 o 
  -1   4   3       85.94       85.47      2.87 o 
   0   4   3      118.84      129.22      2.18 o 
   1   4   3      663.11      695.09      9.66 o 
   2   4   3      786.12      771.16     10.74 o 
   3   4   3        0.68        1.43      0.35 o 
   4   4   3      128.87      144.39      3.63 o 
   5   4   3       64.23       61.97      2.25 o 
   6   4   3      112.08      103.61      3.16 o 
  -9   5   3       31.86       35.15      1.80 o 
  -8   5   3      192.18      194.77      4.61 o 
  -7   5   3      216.71      209.88      6.67 o 
  -6   5   3       42.71       46.01      1.63 o 
  -5   5   3      116.27      109.03      3.33 o 
  -4   5   3      513.15      466.47      8.25 o 
  -3   5   3      192.82      205.52      5.93 o 
  -2   5   3       24.14       19.03      1.29 o 
  -1   5   3      558.99      576.55     13.96 o 
   0   5   3       17.05       21.06      1.29 o 
   1   5   3       43.47       40.49      1.12 o 
   2   5   3       59.41       66.23      1.58 o 
   3   5   3       47.18       48.52      1.37 o 
   4   5   3       14.89       11.78      1.04 o 
   5   5   3       78.70       81.87      2.74 o 
  -9   6   3       22.24       20.75      1.44 o 
  -8   6   3       44.39       50.31      3.19 o 
  -7   6   3      125.60      140.37      4.30 o 
  -6   6   3       15.81       13.89      0.93 o 
  -5   6   3      366.25      362.59      9.83 o 
  -4   6   3      173.89      194.01      5.92 o 
  -3   6   3      472.96      457.89     11.71 o 
  -2   6   3      269.70      263.12      7.32 o 
  -1   6   3        8.49        6.37      0.92 o 
   0   6   3        3.23        1.76      0.74 o 
   1   6   3      118.67      127.52      3.15 o 
   2   6   3       58.23       60.78      2.00 o 
   3   6   3       80.60       80.61      3.79 o 
   4   6   3       36.01       37.24      2.59 o 
   5   6   3       54.18       52.86      3.14 o 
  -9   7   3       15.77       17.09      1.94 o 
  -7   7   3       16.52       14.97      1.66 o 
  -6   7   3       16.86       26.98      2.03 o 
  -5   7   3      443.73      434.88     11.60 o 
  -4   7   3      397.15      395.58     10.67 o 
  -3   7   3      827.46      799.02     19.39 o 
  -2   7   3      426.65      412.54     10.86 o 
  -1   7   3       53.33       56.01      2.59 o 
   0   7   3      185.24      186.95      5.74 o 
   1   7   3      693.89      645.33     11.59 o 
   2   7   3      175.38      172.69      4.12 o 
   3   7   3      138.41      128.83      5.27 o 
   4   7   3       56.68       60.25      3.42 o 
  -8   8   3      101.96      105.21      4.53 o 
  -7   8   3       75.87       80.79      3.88 o 
  -6   8   3      137.92      134.11      5.09 o 
  -5   8   3       56.24       53.05      2.86 o 
  -4   8   3       98.54      114.74      4.44 o 
  -3   8   3      237.54      210.37      6.57 o 
  -2   8   3      180.77      197.20      6.29 o 
  -1   8   3      232.07      219.14      6.76 o 
   0   8   3      229.25      239.39      7.22 o 
   1   8   3      219.98      232.06      6.99 o 
   2   8   3       16.64       16.60      1.22 o 
  -7   9   3       16.98       20.14      2.03 o 
  -6   9   3        0.48        1.29      0.92 o 
  -5   9   3       15.40       13.67      1.66 o 
  -4   9   3      100.48      101.88      4.25 o 
  -3   9   3       39.99       39.09      2.49 o 
  -2   9   3      112.32       99.68      4.16 o 
  -1   9   3       98.47       94.76      3.98 o 
   0   9   3        1.30        1.48      0.92 o 
   1   9   3       78.87       72.50      2.66 o 
  -6  10   3        4.24        2.68      1.20 o 
  -5  10   3        0.26        1.20      1.02 o 
  -4  10   3       80.05       65.44      3.42 o 
  -3  10   3      203.11      202.73      6.85 o 
  -2  10   3       90.72      109.26      4.62 o 
   2 -10   4       66.84       68.21      3.88 o 
   3 -10   4       53.98       68.29      3.79 o 
   4 -10   4       62.35       66.40      2.58 o 
  -1  -9   4       28.49       30.26      2.17 o 
   0  -9   4       94.63      102.79      3.37 o 
   1  -9   4      458.46      471.89     13.68 o 
   2  -9   4       49.44       47.87      2.16 o 
   3  -9   4        5.75        7.63      0.97 o 
   4  -9   4       42.68       46.13      1.99 o 
   5  -9   4       81.50       83.33      2.78 o 
   6  -9   4      104.45      110.91      3.32 o 
  -3  -8   4       78.82       75.33      4.25 o 
  -2  -8   4        2.86        3.51      0.91 o 
  -1  -8   4       68.10       64.66      2.55 o 
   0  -8   4       17.82       20.59      1.47 o 
   1  -8   4       38.51       37.30      1.83 o 
   2  -8   4        1.48        1.24      0.68 o 
   3  -8   4        2.39        1.34      0.55 o 
   4  -8   4       47.44       42.32      1.83 o 
   5  -8   4        5.84       11.32      1.76 o 
   6  -8   4        5.96        8.57      1.02 o 
   7  -8   4       28.89       28.36      2.40 o 
  -4  -7   4       48.91       56.28      3.70 o 
  -3  -7   4      323.49      336.84     10.93 o 
  -2  -7   4       11.88       13.49      1.76 o 
  -1  -7   4        5.11        4.16      1.20 o 
   0  -7   4        9.39       10.72      1.48 o 
   1  -7   4        0.96        1.76      0.79 o 
   2  -7   4        0.88        0.94      0.65 o 
   3  -7   4       88.07       92.56      2.74 o 
   4  -7   4        0.42        0.83      0.74 o 
   5  -7   4       29.50       28.18      1.39 o 
   6  -7   4       33.05       31.36      1.49 o 
   7  -7   4        6.59        8.50      1.48 o 
   8  -7   4        2.74        4.34      1.29 o 
  -5  -6   4       98.47       91.34      4.71 o 
  -4  -6   4      611.39      623.29     17.74 o 
  -3  -6   4       76.22       79.50      4.07 o 
  -2  -6   4       17.53       26.24      2.22 o 
  -1  -6   4       93.75       98.11      4.25 o 
   0  -6   4      605.64      638.33     17.21 o 
   1  -6   4      671.60      690.15     18.25 o 
   2  -6   4      251.37      178.90      5.65 o 
   3  -6   4      341.42      355.10      6.97 o 
   4  -6   4       88.67       88.99      2.47 o 
   5  -6   4       31.72       29.31      1.35 o 
   6  -6   4       41.59       41.21      2.59 o 
   7  -6   4       71.82       66.73      3.60 o 
   8  -6   4       20.19       16.17      1.94 o 
  -6  -5   4      154.59      152.89      6.47 o 
  -5  -5   4      255.89      255.91      8.89 o 
  -4  -5   4      211.45      215.03      7.68 o 
  -3  -5   4      227.37      242.60      8.15 o 
  -2  -5   4      771.37      778.61     20.60 o 
  -1  -5   4        3.13        3.88      0.92 o 
   0  -5   4      474.52      528.30     14.41 o 
   1  -5   4      689.06      733.12     19.02 o 
   2  -5   4      503.61      506.21      9.32 o 
   3  -5   4      215.94      213.21      5.46 o 
   4  -5   4       20.73       22.56      1.09 o 
   5  -5   4      355.92      353.85      6.80 o 
   6  -5   4       36.05       39.36      2.49 o 
   7  -5   4        8.84        9.51      1.48 o 
   8  -5   4       45.83       45.19      3.14 o 
  -7  -4   4       86.00       81.44      4.53 o 
  -6  -4   4        1.71        1.33      1.15 o 
  -5  -4   4        9.57       10.72      1.66 o 
  -4  -4   4      673.68      672.44     18.33 o 
  -3  -4   4      108.13      117.92      4.81 o 
  -2  -4   4       56.39       49.08      2.68 o 
  -1  -4   4      226.07      237.04      7.32 o 
   0  -4   4      290.11      288.70      8.53 o 
   1  -4   4       40.17       48.62      2.40 o 
   2  -4   4       37.30       25.60      1.66 o 
   3  -4   4       14.75       11.67      0.78 o 
   4  -4   4       83.95       85.73      2.18 o 
   5  -4   4       58.94       52.03      1.85 o 
   6  -4   4       98.91       92.74      4.07 o 
   7  -4   4        8.77        7.85      1.39 o 
   8  -4   4        4.90        3.51      1.20 o 
  -7  -3   4        8.26        9.24      1.66 o 
  -6  -3   4      143.20      137.82      5.73 o 
  -5  -3   4        0.51        1.20      0.83 o 
  -4  -3   4      317.27      308.65      9.55 o 
  -3  -3   4     1134.86     1158.49     29.16 o 
  -2  -3   4        4.99        6.37      1.02 o 
  -1  -3   4      123.77      106.25      3.89 o 
   0  -3   4      441.20      415.98     11.35 o 
   1  -3   4      404.48      418.05     11.25 o 
   2  -3   4     1260.79     1170.09     28.56 o 
   3  -3   4        1.95        3.41      0.55 o 
   4  -3   4      491.37      451.53      8.41 o 
   5  -3   4      128.93      135.16      5.00 o 
   6  -3   4       35.12       34.10      2.40 o 
   7  -3   4        3.95        5.82      1.29 o 
   8  -3   4        3.81        3.60      1.20 o 
  -8  -2   4       56.57       54.99      3.70 o 
  -7  -2   4       48.57       49.25      3.33 o 
  -6  -2   4       62.85       61.56      3.42 o 
  -5  -2   4      454.11      492.10     13.93 o 
  -4  -2   4     1090.82     1076.78     19.27 o 
  -3  -2   4      516.54      521.45     14.05 o 
  -2  -2   4     1116.93     1150.16     28.41 o 
  -1  -2   4     1417.50     1454.93     35.33 o 
   0  -2   4        6.11        3.14      0.74 o 
   1  -2   4     1356.74     1389.59     33.52 o 
   2  -2   4     2156.64     2218.85     52.77 o 
   3  -2   4      152.94      163.15      2.71 o 
   4  -2   4      812.23      821.53     14.31 o 
   5  -2   4      436.05      461.75      8.71 o 
   6  -2   4       35.68       31.06      1.53 o 
   7  -2   4       11.32       11.64      1.57 o 
   8  -2   4       26.88       30.30      2.59 o 
  -8  -1   4       96.49       85.14      4.53 o 
  -7  -1   4      139.25      142.63      5.83 o 
  -6  -1   4        1.69        0.92      0.83 o 
  -5  -1   4      254.64      260.73      8.25 o 
  -4  -1   4      162.79      171.17      3.91 o 
  -3  -1   4      752.24      775.59     13.50 o 
  -2  -1   4      346.92      377.07      6.95 o 
  -1  -1   4      129.73      100.79      4.03 o 
   0  -1   4      562.31      563.31     34.06 o 
   1  -1   4      753.90      708.59     55.49 o 
   2  -1   4       21.12       22.87      0.98 o 
   3  -1   4      420.38      400.40      5.77 o 
   4  -1   4      260.06      268.21      5.43 o 
   5  -1   4      145.48      131.25      3.26 o 
   6  -1   4      216.13      221.41      8.24 o 
   7  -1   4      148.45      142.89      5.18 o 
   8  -1   4       18.02       19.39      1.38 o 
  -9   0   4       24.80       29.56      2.77 o 
  -8   0   4       72.08       79.58      5.64 o 
  -7   0   4       18.49       20.37      1.43 o 
  -6   0   4        2.74        2.65      0.79 o 
  -5   0   4      325.60      309.72      6.22 o 
  -4   0   4       16.29       17.81      1.00 o 
  -3   0   4      880.74      805.14     53.20 o 
  -2   0   4      395.79      379.15      5.44 o 
  -1   0   4      413.94      426.61      6.05 o 
   0   0   4      720.96      739.30     10.06 o 
   1   0   4     2610.14     2507.57     33.69 o 
   2   0   4       60.19       69.41      1.89 o 
   3   0   4      547.01      526.72      9.47 o 
   4   0   4      246.64      248.91      7.04 o 
   5   0   4      593.51      566.76     14.32 o 
   6   0   4      158.12      158.98      3.91 o 
   7   0   4      128.33      123.69      3.48 o 
   8   0   4       58.01       54.65      3.88 o 
  -9   1   4       48.75       53.66      3.14 o 
  -8   1   4       90.06       81.13      2.76 o 
  -7   1   4        1.77        1.90      0.58 o 
  -6   1   4        4.30        3.60      0.92 o 
  -5   1   4        9.64       11.18      0.81 o 
  -4   1   4      332.48      320.55      9.00 o 
  -3   1   4      962.09     1019.68     13.78 o 
  -2   1   4      789.39      792.76     10.79 o 
  -1   1   4     2008.29     2040.20     38.90 o 
   0   1   4      399.48      448.19      9.90 o 
   1   1   4      245.97      234.14      3.54 o 
   2   1   4       48.62       46.15      1.00 o 
   3   1   4      817.54      815.29     16.21 o 
   4   1   4      278.85      277.99      5.63 o 
   5   1   4      336.74      325.24      6.61 o 
   6   1   4      363.21      367.96      7.56 o 
   7   1   4       48.64       44.46      6.70 o 
  -9   2   4       22.77       23.87      1.85 o 
  -8   2   4      134.29      136.72      3.78 o 
  -7   2   4       38.11       39.89      1.72 o 
  -6   2   4       61.11       66.56      2.36 o 
  -5   2   4      139.43      138.74      3.38 o 
  -4   2   4      345.02      360.60      5.28 o 
  -3   2   4      316.03      334.79      4.90 o 
  -2   2   4       45.08       45.35      1.21 o 
  -1   2   4      245.94      230.22      3.48 o 
   0   2   4      134.93      166.56      6.13 o 
   1   2   4      171.69      174.40      4.18 o 
   2   2   4      193.84      179.03      2.87 o 
   3   2   4        9.27        9.45      0.75 o 
   4   2   4      176.17      176.25      4.02 o 
   5   2   4      352.78      350.43      7.83 o 
   6   2   4       12.26       11.87      1.94 o 
   7   2   4       20.47       25.34      1.56 o 
  -9   3   4       74.64       74.29      3.84 o 
  -8   3   4       84.87       88.76      2.84 o 
  -7   3   4        0.57        1.54      1.34 o 
  -6   3   4       86.03       83.81      2.45 o 
  -5   3   4        6.97        9.51      2.03 o 
  -4   3   4      201.43      207.79      3.32 o 
  -3   3   4       41.49       32.99      0.90 o 
  -2   3   4        5.35       12.12      0.50 o 
  -1   3   4      167.64      186.51      5.73 o 
   0   3   4      129.43      131.52      2.21 o 
   1   3   4      156.94      155.29      2.61 o 
   2   3   4       96.08      105.35      1.98 o 
   3   3   4      298.32      309.52      8.71 o 
   4   3   4       40.99       42.19      1.70 o 
   5   3   4        1.10        2.91      0.65 o 
   6   3   4      271.93      273.09      6.11 o 
  -9   4   4       61.25       64.51      4.44 o 
  -8   4   4       92.77       99.33      3.04 o 
  -7   4   4      214.35      203.39      4.65 o 
  -6   4   4      179.87      180.09      4.09 o 
  -5   4   4        5.63        5.05      0.92 o 
  -4   4   4       14.39       14.67      0.82 o 
  -3   4   4      559.57      569.14      9.84 o 
  -2   4   4      645.16      667.37     11.37 o 
  -1   4   4      120.89      130.10      3.98 o 
   0   4   4     1300.91     1330.38     17.89 o 
   1   4   4      330.33      344.30      5.18 o 
   2   4   4      148.74      157.55      2.75 o 
   3   4   4        6.46        7.87      0.81 o 
   4   4   4       63.99       64.50      2.25 o 
   5   4   4      325.10      332.44      7.07 o 
   6   4   4      141.02      146.10      6.98 o 
  -9   5   4       39.85       37.11      3.23 o 
  -8   5   4      249.50      245.72      7.87 o 
  -7   5   4      344.83      348.62      7.01 o 
  -6   5   4        1.12        0.48      0.42 o 
  -5   5   4      124.80      114.11      2.79 o 
  -4   5   4      155.73      159.65      5.18 o 
  -3   5   4      112.82      105.36      3.79 o 
  -2   5   4      268.81      272.15      7.51 o 
  -1   5   4      354.13      355.47      6.65 o 
   0   5   4      458.11      452.93      8.20 o 
   1   5   4       90.97       85.75      2.33 o 
   2   5   4      150.71      158.32      3.55 o 
   3   5   4       94.75       99.02      4.25 o 
   4   5   4        1.36        0.83      0.83 o 
   5   5   4      139.32      141.31      5.55 o 
  -9   6   4       36.95       36.31      2.59 o 
  -8   6   4        6.77        8.13      1.48 o 
  -7   6   4      148.60      144.40      5.27 o 
  -6   6   4        3.77        0.83      0.74 o 
  -5   6   4        0.64        1.11      0.83 o 
  -4   6   4      184.77      183.18      5.92 o 
  -3   6   4      147.08      164.14      5.27 o 
  -2   6   4        5.03        8.31      1.11 o 
  -1   6   4       15.58       16.72      1.39 o 
   0   6   4       96.11       90.87      2.91 o 
   1   6   4       97.82       87.05      2.49 o 
   2   6   4       83.20       85.13      2.44 o 
   3   6   4        9.10        8.04      1.39 o 
   4   6   4       92.84      109.17      4.81 o 
  -8   7   4       52.45       57.29      3.33 o 
  -7   7   4       36.54       40.56      2.68 o 
  -6   7   4       54.74       55.27      2.96 o 
  -5   7   4      175.26      194.88      6.48 o 
  -4   7   4       11.92       13.03      1.48 o 
  -3   7   4       17.19       20.05      1.76 o 
  -2   7   4       44.04       46.30      2.40 o 
  -1   7   4       68.44       68.96      3.05 o 
   0   7   4        9.62       10.07      1.71 o 
   1   7   4      400.34      402.32      7.81 o 
   2   7   4       38.78       42.23      2.86 o 
   3   7   4        0.87        1.11      1.02 o 
  -8   8   4       95.91      101.50      4.62 o 
  -7   8   4      387.81      395.12     11.49 o 
  -6   8   4      127.27      130.02      5.18 o 
  -5   8   4       95.91       94.49      4.07 o 
  -4   8   4      151.27      169.74      5.83 o 
  -3   8   4      140.86      132.36      4.90 o 
  -2   8   4      105.60       97.73      3.88 o 
  -1   8   4      372.16      368.09     10.20 o 
   0   8   4      106.85      100.91      2.99 o 
   1   8   4      199.02      199.23      4.74 o 
   2   8   4       11.09       10.62      1.76 o 
  -7   9   4       32.59       31.41      2.59 o 
  -6   9   4       28.03       30.30      2.40 o 
  -5   9   4       27.09       28.36      2.22 o 
  -4   9   4       24.76       21.80      2.03 o 
  -3   9   4      348.98      336.72      9.82 o 
  -2   9   4       98.65      104.10      4.25 o 
  -1   9   4       24.36       25.87      2.12 o 
   0   9   4       59.53       53.41      2.22 o 
  -4  10   4       15.46       14.41      1.85 o 
   0  -9   5        8.50        9.49      1.21 o 
   1  -9   5      231.42      235.62      6.62 o 
   2  -9   5      173.46      183.57      4.84 o 
   3  -9   5        0.42        0.14      0.53 o 
   4  -9   5      191.38      183.31      4.67 o 
   5  -9   5      176.68      187.98      4.73 o 
  -2  -8   5      103.95      119.91      5.64 o 
  -1  -8   5       62.90       67.00      3.88 o 
   0  -8   5      133.44      124.40      3.73 o 
   1  -8   5       60.21       58.34      2.38 o 
   2  -8   5        2.92        2.31      0.78 o 
   3  -8   5      197.41      193.00      4.77 o 
   4  -8   5      151.94      156.57      4.08 o 
   5  -8   5       80.92       80.77      2.66 o 
   6  -8   5      138.40      141.49      5.92 o 
  -4  -7   5        0.91        1.20      1.20 o 
  -3  -7   5      133.71      129.38      5.83 o 
  -2  -7   5       16.44       17.28      2.12 o 
  -1  -7   5       88.22       88.93      4.44 o 
   0  -7   5       23.96       25.68      2.31 o 
   1  -7   5      100.23      100.51      3.98 o 
   2  -7   5       97.63      101.43      4.44 o 
   3  -7   5        4.80        7.57      0.95 o 
   4  -7   5       18.20       24.70      2.40 o 
   5  -7   5       55.56       55.14      2.06 o 
   6  -7   5       58.44       59.79      3.51 o 
   7  -7   5       23.73       23.19      2.40 o 
  -5  -6   5       34.08       33.08      2.96 o 
  -4  -6   5       80.91       84.39      4.53 o 
  -3  -6   5       17.31       18.01      2.12 o 
  -2  -6   5        3.86        3.69      1.20 o 
  -1  -6   5       47.87       49.35      3.05 o 
   0  -6   5        1.25        1.39      0.92 o 
   1  -6   5        0.66        1.02      0.83 o 
   2  -6   5       49.71       52.27      2.02 o 
   3  -6   5       45.73       46.44      1.83 o 
   4  -6   5        3.01        3.92      0.64 o 
   5  -6   5       90.65       91.82      2.62 o 
   6  -6   5       56.75       54.99      3.23 o 
   7  -6   5       17.46       19.40      2.12 o 
   8  -6   5        0.27        0.09      1.02 o 
  -6  -5   5      113.38      120.84      5.73 o 
  -5  -5   5        0.43        2.03      1.11 o 
  -4  -5   5      273.79      272.37      9.35 o 
  -3  -5   5      377.74      428.32     12.89 o 
  -2  -5   5      190.67      187.90      6.76 o 
  -1  -5   5      300.24      294.30      9.18 o 
   0  -5   5      319.52      357.46     10.57 o 
   1  -5   5      325.66      326.63      9.74 o 
   2  -5   5       29.72       33.45      2.31 o 
   3  -5   5        8.14        6.65      0.71 o 
   4  -5   5       59.62       55.72      1.87 o 
   5  -5   5      210.34      213.47      7.22 o 
   6  -5   5       80.62       69.98      3.61 o 
   7  -5   5       16.39       20.79      2.12 o 
   8  -5   5       21.63       19.22      2.12 o 
  -6  -4   5      184.42      191.89      7.49 o 
  -5  -4   5       49.97       46.85      3.14 o 
  -4  -4   5      309.81      332.21     10.56 o 
  -3  -4   5      110.03      122.91      5.18 o 
  -2  -4   5      165.74      171.22      6.11 o 
  -1  -4   5      358.09      352.80     10.30 o 
   0  -4   5      380.70      373.77     10.77 o 
   1  -4   5      327.50      337.34      9.83 o 
   2  -4   5      100.03      106.64      4.16 o 
   3  -4   5        3.05        3.82      0.97 o 
   4  -4   5       27.63       31.60      1.26 o 
   5  -4   5       27.35       27.16      2.13 o 
   6  -4   5      220.19      210.79      7.31 o 
   7  -4   5      179.87      184.67      6.94 o 
   8  -4   5       16.15       12.47      1.85 o 
  -7  -3   5       96.15       96.02      4.90 o 
  -6  -3   5       21.23       17.00      2.03 o 
  -5  -3   5        0.57        0.92      0.92 o 
  -4  -3   5      105.16      113.28      4.81 o 
  -3  -3   5      331.46      334.43     10.11 o 
  -2  -3   5      158.14      145.60      5.28 o 
  -1  -3   5        4.44        4.25      0.92 o 
   0  -3   5      477.39      493.45     13.39 o 
   1  -3   5       12.31       21.53      1.66 o 
   2  -3   5       64.61       58.34      2.68 o 
   3  -3   5        0.59        1.52      0.83 o 
   4  -3   5        1.81        1.29      0.74 o 
   5  -3   5      270.94      255.52      8.06 o 
   6  -3   5      110.62      105.70      4.53 o 
   7  -3   5        1.09        2.59      1.11 o 
   8  -3   5       38.04       45.18      3.14 o 
  -8  -2   5       99.21      100.67      5.18 o 
  -7  -2   5      107.38      113.35      5.27 o 
  -6  -2   5       24.72       24.42      1.57 o 
  -5  -2   5      198.08      205.41      7.22 o 
  -4  -2   5      257.89      254.99      8.15 o 
  -3  -2   5       56.47       48.99      2.68 o 
  -2  -2   5      861.85      824.74     21.04 o 
  -1  -2   5      335.52      357.19     10.03 o 
   0  -2   5      450.67      439.20     11.91 o 
   1  -2   5       96.74       98.71      3.61 o 
   2  -2   5      352.39      357.75      9.84 o 
   3  -2   5        3.25        2.99      0.55 o 
   4  -2   5        0.68        1.21      0.49 o 
   5  -2   5       23.99       20.19      1.20 o 
   6  -2   5       18.67       23.31      1.37 o 
   7  -2   5        0.57        0.09      0.83 o 
   8  -2   5        3.57        2.96      1.20 o 
  -8  -1   5       34.54       37.79      3.05 o 
  -7  -1   5      215.83      211.49      7.77 o 
  -6  -1   5      176.08      170.27      6.39 o 
  -5  -1   5      284.87      279.76      4.96 o 
  -4  -1   5      482.84      495.73      9.31 o 
  -3  -1   5      637.06      659.26     11.78 o 
  -2  -1   5       55.91       61.30      1.85 o 
  -1  -1   5      367.05      367.34      9.29 o 
   0  -1   5     1144.90     1108.61     25.51 o 
   1  -1   5     1287.87      975.77     22.82 o 
   2  -1   5     1084.88     1113.80     26.09 o 
   3  -1   5        7.80        8.50      1.11 o 
   4  -1   5        0.81        1.34      0.52 o 
   5  -1   5       22.17       20.64      1.24 o 
   6  -1   5        7.87        7.94      0.91 o 
   7  -1   5       64.85       67.57      2.49 o 
   8  -1   5       71.56       74.22      2.75 o 
  -8   0   5       98.69      100.98      3.37 o 
  -7   0   5       94.90       58.25      2.96 o 
  -6   0   5       82.61       83.30      2.63 o 
  -5   0   5      221.60      234.90      5.16 o 
  -4   0   5       23.92       23.46      1.18 o 
  -3   0   5      171.84      165.15      3.70 o 
  -2   0   5      816.83      817.83     11.24 o 
  -1   0   5      428.78      407.75      5.93 o 
   0   0   5      192.37      219.66      3.45 o 
   1   0   5     3545.98     3496.16     67.34 o 
   2   0   5       12.08        5.21      0.62 o 
   3   0   5        4.50        4.83      0.88 o 
   4   0   5      486.97      507.13      9.51 o 
   5   0   5       42.47       47.25      1.89 o 
   6   0   5      202.19      194.91      6.29 o 
   7   0   5      201.59      212.36      5.16 o 
  -9   1   5       14.16       18.17      1.46 o 
  -8   1   5       71.27       59.49      2.41 o 
  -7   1   5      198.46      183.72      6.66 o 
  -6   1   5       11.26       12.26      0.98 o 
  -5   1   5        0.54        0.74      0.46 o 
  -4   1   5      225.01      207.08      6.39 o 
  -3   1   5      231.07      244.52      3.79 o 
  -2   1   5      108.05      113.71      2.07 o 
  -1   1   5     2868.40     2934.65     39.18 o 
   0   1   5      248.88      243.23      3.76 o 
   1   1   5      658.32      642.73      8.98 o 
   2   1   5      609.64      608.55      8.55 o 
   3   1   5      259.90      258.93      5.56 o 
   4   1   5       13.45       14.54      1.08 o 
   5   1   5      194.23      197.89      4.64 o 
   6   1   5      183.51      168.94      7.40 o 
   7   1   5        1.92        1.90      0.75 o 
  -9   2   5        0.25        0.97      0.64 o 
  -8   2   5       76.87       66.16      2.45 o 
  -7   2   5        8.02        9.37      0.95 o 
  -6   2   5       77.64       76.53      2.39 o 
  -5   2   5      344.77      365.35      7.15 o 
  -4   2   5      107.17      108.36      2.00 o 
  -3   2   5     1933.80     1951.37     25.91 o 
  -2   2   5       89.19       92.71      1.78 o 
  -1   2   5      399.25      450.41      6.47 o 
   0   2   5     1002.75      917.58     43.88 o 
   1   2   5     1187.98     1176.95     15.90 o 
   2   2   5      121.64      130.29      2.33 o 
   3   2   5      710.75      733.62     19.09 o 
   4   2   5       98.57       98.74      2.78 o 
   5   2   5        1.15        1.93      0.62 o 
   6   2   5        0.65        0.65      0.62 o 
  -9   3   5       10.98       12.22      1.24 o 
  -7   3   5        1.45        0.85      0.55 o 
  -6   3   5      133.47      134.20      3.40 o 
  -5   3   5      189.20      181.59      4.09 o 
  -4   3   5        5.06        5.78      0.62 o 
  -3   3   5        1.12        2.40      1.37 o 
  -2   3   5       31.98       24.91      1.10 o 
  -1   3   5        7.49        4.79      0.38 o 
   0   3   5      111.21      115.44      2.48 o 
   1   3   5      516.83      496.81      7.15 o 
   2   3   5     1150.73     1139.53     15.53 o 
   3   3   5       55.35       52.94      1.85 o 
   4   3   5        7.49        8.37      0.88 o 
   5   3   5      179.01      184.82      4.54 o 
   6   3   5       90.37       91.63      3.01 o 
  -9   4   5        0.48       -0.02      0.55 o 
  -8   4   5       45.15       48.87      4.39 o 
  -7   4   5      134.07      125.49      3.37 o 
  -6   4   5      163.56      161.08      4.44 o 
  -5   4   5       87.82       87.91      3.28 o 
  -4   4   5       57.48       53.78      1.33 o 
  -3   4   5       88.31       88.13      1.90 o 
  -2   4   5        0.93        1.26      0.28 o 
  -1   4   5       18.98       15.34      1.80 o 
   0   4   5     1287.57     1282.04     17.32 o 
   1   4   5      218.42      216.28      3.58 o 
   2   4   5       30.39       33.31      1.42 o 
   3   4   5      208.95      213.39      4.80 o 
   4   4   5       92.34       88.84      4.07 o 
   5   4   5       39.62       31.32      2.49 o 
  -8   5   5       10.15        7.21      1.39 o 
  -7   5   5      153.78      160.78      5.74 o 
  -6   5   5       49.17       48.70      2.77 o 
  -5   5   5        1.71        1.39      0.83 o 
  -4   5   5      829.64      876.74     19.26 o 
  -3   5   5      106.97      111.49      2.84 o 
  -2   5   5      434.00      453.62      9.52 o 
  -1   5   5      147.34      151.38      3.50 o 
   0   5   5       34.26       31.79      1.39 o 
   1   5   5       65.98       63.20      1.95 o 
   2   5   5      505.76      488.16     13.37 o 
   3   5   5       98.39      102.81      4.44 o 
   4   5   5       50.53       57.76      3.33 o 
  -8   6   5       39.00       39.55      2.68 o 
  -7   6   5       58.02       51.94      3.05 o 
  -6   6   5        5.76        4.90      1.20 o 
  -5   6   5       55.56       62.38      3.14 o 
  -4   6   5      273.85      243.74      7.41 o 
  -3   6   5      140.29      154.58      5.27 o 
  -2   6   5       12.29       12.01      1.29 o 
  -1   6   5       14.38       13.62      2.45 o 
   0   6   5       11.92       12.50      1.15 o 
   1   6   5      163.35      166.37      3.90 o 
   2   6   5      224.77      231.04      7.68 o 
   3   6   5      102.70      107.06      4.81 o 
  -8   7   5        3.31        2.12      1.11 o 
  -7   7   5       21.25       26.42      2.31 o 
  -6   7   5       12.30        8.13      1.48 o 
  -5   7   5      132.36      126.06      4.90 o 
  -4   7   5        3.74        2.40      0.92 o 
  -3   7   5        0.80        1.48      0.83 o 
  -2   7   5        0.70        1.57      0.74 o 
  -1   7   5        5.93        8.29      1.52 o 
   0   7   5        3.73        5.00      0.78 o 
   1   7   5       92.69       89.77      4.25 o 
   2   7   5      219.95      223.50      7.77 o 
  -7   8   5      123.98      122.89      5.27 o 
  -6   8   5       12.28       13.03      1.76 o 
  -5   8   5        5.39        3.69      1.11 o 
  -4   8   5        9.45        9.15      1.39 o 
  -3   8   5      282.63      282.65      8.43 o 
  -2   8   5        8.18        7.55      0.91 o 
  -1   8   5       15.01       19.77      1.35 o 
   0   8   5       26.60       28.96      1.62 o 
   1   8   5        0.51        1.94      1.11 o 
  -6   9   5        7.64        4.80      1.29 o 
  -5   9   5       94.67      101.78      4.53 o 
  -4   9   5       64.12       62.48      3.42 o 
  -3   9   5      121.44      102.54      4.35 o 
  -2   9   5      132.97      136.81      3.82 o 
  -1   9   5       21.74       19.60      1.46 o 
   1  -9   6       69.02       70.53      3.70 o 
   2  -9   6       92.08       94.82      3.93 o 
   3  -9   6        2.40        4.01      0.97 o 
   4  -9   6       64.11       63.98      2.60 o 
  -1  -8   6       60.69       53.79      3.60 o 
   0  -8   6      201.38      207.18      7.68 o 
   1  -8   6      270.18      259.69      9.49 o 
   2  -8   6      110.36      113.73      5.18 o 
   3  -8   6       49.37       53.45      2.32 o 
   4  -8   6       40.36       41.85      2.01 o 
   5  -8   6       32.22       34.94      1.77 o 
   6  -8   6       99.30       96.33      4.90 o 
  -3  -7   6      118.71      121.59      5.83 o 
  -2  -7   6       25.47       32.34      2.86 o 
  -1  -7   6       31.08       37.97      2.96 o 
   0  -7   6       48.17       48.98      3.23 o 
   1  -7   6      472.19      482.60     14.10 o 
   2  -7   6       49.87       54.04      3.05 o 
   3  -7   6       28.64       26.05      1.56 o 
   4  -7   6      243.87      252.64      5.97 o 
   5  -7   6       28.43       25.04      2.31 o 
   6  -7   6       34.64       29.20      2.59 o 
  -4  -6   6       14.25       15.98      2.31 o 
  -3  -6   6       10.18       12.38      1.94 o 
  -2  -6   6        9.71        8.31      1.66 o 
  -1  -6   6       36.69       39.92      2.86 o 
   0  -6   6        0.98        0.74      0.83 o 
   1  -6   6       21.87       23.65      2.12 o 
   2  -6   6      160.31      172.09      6.38 o 
   3  -6   6      227.03      228.78      5.15 o 
   4  -6   6        0.37        0.73      0.58 o 
   5  -6   6      109.22      115.21      4.99 o 
   6  -6   6      177.35      171.89      6.66 o 
   7  -6   6        2.14        4.80      1.48 o 
  -5  -5   6       15.59       15.61      2.12 o 
  -4  -5   6       19.04       18.75      2.31 o 
  -3  -5   6       69.79       73.67      4.07 o 
  -2  -5   6        7.22        8.13      1.48 o 
  -1  -5   6       64.03       62.30      3.42 o 
   0  -5   6      187.58      183.73      6.66 o 
   1  -5   6      497.89      495.64     14.03 o 
   2  -5   6        3.72        2.77      1.02 o 
   3  -5   6       73.11       71.79      2.26 o 
   4  -5   6       24.55       25.01      1.31 o 
   5  -5   6        1.90        2.77      1.11 o 
   6  -5   6        3.53        5.27      1.29 o 
   7  -5   6       85.41       83.84      4.34 o 
  -6  -4   6      220.23      233.12      8.79 o 
  -5  -4   6      165.82      169.66      6.94 o 
  -4  -4   6       33.86       38.07      2.86 o 
  -3  -4   6      226.81      224.06      7.87 o 
  -2  -4   6      111.86      107.84      4.62 o 
  -1  -4   6        5.69        8.41      1.39 o 
   0  -4   6      168.87      165.58      6.02 o 
   1  -4   6       55.72       56.47      2.96 o 
   2  -4   6      477.03      471.70     13.10 o 
   3  -4   6       48.91       53.33      2.87 o 
   4  -4   6       37.76       32.90      2.31 o 
   5  -4   6      239.16      249.26      8.24 o 
   6  -4   6       76.29       74.41      3.88 o 
   7  -4   6       15.37        9.61      1.66 o 
  -7  -3   6      160.37      161.12      6.84 o 
  -6  -3   6       21.58       22.63      2.40 o 
  -5  -3   6        6.32        2.49      1.11 o 
  -4  -3   6      441.17      456.18     13.46 o 
  -3  -3   6      172.71      162.79      6.11 o 
  -2  -3   6       62.06       62.67      3.24 o 
  -1  -3   6       64.96       65.64      3.24 o 
   0  -3   6      206.26      228.30      7.32 o 
   1  -3   6       15.82       13.21      1.39 o 
   2  -3   6       94.00       95.44      3.88 o 
   3  -3   6      267.51      276.04      8.43 o 
   4  -3   6      274.91      253.77      7.97 o 
   5  -3   6      165.91      158.87      5.83 o 
   6  -3   6      173.56      172.92      6.48 o 
   7  -3   6       62.48       60.35      3.60 o 
  -7  -2   6       32.30       35.48      2.96 o 
  -6  -2   6       43.51       44.17      3.05 o 
  -5  -2   6        2.63        4.25      1.29 o 
  -4  -2   6      596.75      575.83     16.09 o 
  -3  -2   6       37.48       34.84      2.40 o 
  -2  -2   6        9.23        9.79      1.29 o 
  -1  -2   6        5.79       10.99      1.29 o 
   0  -2   6       83.02       86.65      3.61 o 
   1  -2   6      146.56      146.14      5.00 o 
   2  -2   6      908.54      907.08     22.89 o 
   3  -2   6       31.29       32.07      1.47 o 
   4  -2   6       35.26       40.40      1.73 o 
   5  -2   6       23.82       21.80      1.33 o 
   6  -2   6        3.75        3.54      0.78 o 
   7  -2   6        0.48        1.85      1.11 o 
  -8  -1   6       49.09       49.57      2.48 o 
  -7  -1   6       75.28       65.44      3.79 o 
  -6  -1   6       20.71       23.47      2.22 o 
  -5  -1   6      378.13      372.28      7.62 o 
  -4  -1   6      405.90      409.63      8.12 o 
  -3  -1   6       50.99       50.19      1.83 o 
  -1  -1   6       85.84       75.65      9.57 o 
   0  -1   6        4.91        8.20      1.85 o 
   2  -1   6       58.21       58.99      3.42 o 
   3  -1   6       26.86       33.26      2.13 o 
   4  -1   6        4.48        1.43      1.34 o 
   5  -1   6       15.08       11.27      1.04 o 
   6  -1   6        0.34        0.37      0.59 o 
   7  -1   6        9.66       11.59      1.20 o 
  -7   0   6      197.59      205.28      5.12 o 
  -6   0   6       96.28       52.33      3.05 o 
  -5   0   6      138.77      146.80      3.76 o 
  -4   0   6       72.68       67.88      2.22 o 
  -3   0   6      538.91      522.53      9.63 o 
  -2   0   6      283.90      274.90      4.33 o 
  -1   0   6      412.64      435.34      6.42 o 
   0   0   6      227.76      240.55      3.84 o 
   1   0   6       33.43       34.16      0.99 o 
   2   0   6      121.13      123.28      3.11 o 
   3   0   6        8.00       11.18      0.95 o 
   4   0   6       64.39       64.59      2.28 o 
   5   0   6       97.00       97.64      3.00 o 
   6   0   6      122.94      125.51      3.65 o 
   7   0   6       40.72       35.85      2.49 o 
  -8   1   6       67.21       66.56      2.59 o 
  -7   1   6       51.01       50.52      2.12 o 
  -6   1   6        7.18        9.04      0.95 o 
  -5   1   6      131.63      138.43      3.53 o 
  -4   1   6       93.37       83.48      2.45 o 
  -3   1   6     1938.12     1960.91     26.17 o 
  -2   1   6      406.26      419.96      6.21 o 
  -1   1   6       39.45       38.44      1.08 o 
   0   1   6      124.04      108.76      2.08 o 
   1   1   6      138.02      141.63      2.63 o 
   2   1   6      354.71      344.45     13.59 o 
   3   1   6      363.95      362.35      9.92 o 
   4   1   6      237.87      235.88      5.30 o 
   5   1   6      127.35      127.55      4.53 o 
   6   1   6       21.09       19.82      1.43 o 
  -8   2   6       28.86       22.18      1.50 o 
  -7   2   6       19.59       22.67      1.40 o 
  -6   2   6        3.67        4.90      0.61 o 
  -5   2   6      271.82      246.57      5.27 o 
  -4   2   6      624.19      625.43     14.80 o 
  -3   2   6      878.60      862.63     11.94 o 
  -2   2   6      347.81      328.62      5.02 o 
  -1   2   6      104.25      112.59      2.81 o 
   0   2   6        0.67        1.14      0.34 o 
   1   2   6      263.46      250.66     10.56 o 
   2   2   6      176.30      170.01      3.93 o 
   3   2   6      201.33      198.43      9.77 o 
   4   2   6       27.55       26.24      1.47 o 
   5   2   6        0.33        0.46      0.59 o 
   6   2   6        6.73        9.34      1.08 o 
  -9   3   6        4.25        6.28      2.22 o 
  -8   3   6       51.86       57.15      2.32 o 
  -7   3   6       73.31       73.59      2.52 o 
  -6   3   6      165.03      158.63      3.89 o 
  -5   3   6      139.56      131.20      3.30 o 
  -4   3   6       56.31       50.60      1.33 o 
  -3   3   6       74.85       77.72      1.72 o 
  -2   3   6      581.12      593.99      8.47 o 
  -1   3   6      116.50       95.48      3.94 o 
   0   3   6       35.16       41.46      1.19 o 
   1   3   6      849.94      874.15     12.82 o 
   2   3   6       47.53       55.28      1.88 o 
   3   3   6        4.67        7.45      0.81 o 
   4   3   6       16.91       17.41      3.05 o 
   5   3   6       53.09       52.26      2.19 o 
  -8   4   6       27.52       24.81      1.57 o 
  -7   4   6       44.81       46.96      1.93 o 
  -6   4   6       18.84       19.46      1.66 o 
  -5   4   6      104.34      100.24      4.07 o 
  -4   4   6      130.36      139.55      3.25 o 
  -3   4   6      361.52      340.92      6.49 o 
  -2   4   6      207.28      206.29      4.35 o 
  -1   4   6      280.59      271.83      5.40 o 
   0   4   6      546.59      538.12      9.58 o 
   1   4   6       13.32       12.12      0.87 o 
   2   4   6       12.74       13.03      1.57 o 
   3   4   6      520.21      536.54     14.57 o 
   4   4   6       44.10       45.00      2.86 o 
   5   4   6       40.02       39.36      2.77 o 
  -8   5   6       28.81       34.18      2.59 o 
  -7   5   6        0.96       -0.18      0.83 o 
  -6   5   6       64.29       66.73      3.42 o 
  -5   5   6       17.84       17.46      1.76 o 
  -4   5   6       48.72       46.35      1.75 o 
  -3   5   6      651.13      642.98     11.38 o 
  -2   5   6      531.79      531.66      9.62 o 
  -1   5   6       37.66       40.75      2.22 o 
   0   5   6       14.26       12.71      0.93 o 
   1   5   6       68.50       65.44      3.33 o 
   2   5   6      233.87      217.55      7.31 o 
   3   5   6       24.63       20.42      2.12 o 
   4   5   6       58.65       60.99      3.60 o 
  -8   6   6       88.81       91.14      4.44 o 
  -7   6   6       61.95       68.48      3.60 o 
  -6   6   6       14.62       10.44      1.48 o 
  -5   6   6       54.63       58.40      2.04 o 
  -4   6   6      287.18      278.30      5.79 o 
  -3   6   6       38.70       37.61      1.63 o 
  -2   6   6        2.46        2.91      0.62 o 
  -1   6   6      229.70      224.97      4.93 o 
   0   6   6      118.44      122.15      3.21 o 
   1   6   6        0.48        0.74      0.92 o 
   2   6   6      387.60      425.24     12.42 o 
   3   6   6       69.20       79.02      4.16 o 
  -7   7   6       79.21       81.15      4.07 o 
  -6   7   6       36.71       44.63      2.96 o 
  -5   7   6        0.49        0.51      0.60 o 
  -4   7   6        1.49        0.89      1.11 o 
  -3   7   6       48.17       58.68      3.84 o 
  -2   7   6      245.63      233.31      7.31 o 
  -1   7   6       20.88       26.73      2.54 o 
   0   7   6       99.28      103.20      3.01 o 
   1   7   6      288.02      292.98      9.45 o 
  -6   8   6        8.04        9.79      1.57 o 
  -5   8   6        0.26        1.00      0.68 o 
  -4   8   6        4.22        3.32      0.81 o 
  -3   8   6       13.02       10.93      1.14 o 
  -2   8   6       89.36       90.77      4.71 o 
  -1   8   6       87.25       86.12      2.80 o 
   0   8   6       25.25       28.55      2.49 o 
   0  -8   7        9.82        7.57      1.66 o 
   1  -8   7      240.52      242.55      5.98 o 
   2  -8   7       88.87       94.02      3.26 o 
   3  -8   7        0.26        0.76      0.78 o 
   4  -8   7       83.66       98.26      4.58 o 
  -2  -7   7       85.51       99.83      5.27 o 
  -1  -7   7       62.73       64.32      3.97 o 
   0  -7   7      136.84      129.94      5.73 o 
   1  -7   7        5.31        6.65      1.48 o 
   2  -7   7       20.84       22.91      1.59 o 
   3  -7   7      141.75      149.47      4.10 o 
   4  -7   7       79.97       77.98      2.75 o 
   5  -7   7       22.11       21.53      2.31 o 
  -3  -6   7      224.97      234.06      8.79 o 
  -2  -6   7       79.95       81.25      4.53 o 
  -1  -6   7        9.86        8.78      1.66 o 
   0  -6   7       33.67       36.13      2.77 o 
   1  -6   7      221.84      221.33      7.87 o 
   2  -6   7      224.41      203.47      7.41 o 
   3  -6   7      147.56      154.23      4.03 o 
   4  -6   7      125.90      110.42      4.99 o 
   5  -6   7      102.42      108.26      5.08 o 
   6  -6   7       55.83       55.45      3.60 o 
  -5  -5   7       14.15       19.12      2.49 o 
  -4  -5   7       21.98       24.48      2.59 o 
  -3  -5   7       64.85       63.59      3.79 o 
  -2  -5   7        0.37       -0.28      0.92 o 
  -1  -5   7       54.00       51.11      3.23 o 
   0  -5   7      102.10       87.93      4.25 o 
   1  -5   7      185.97      193.14      7.03 o 
   2  -5   7      159.94      156.36      5.92 o 
   3  -5   7      187.61      194.15      4.52 o 
   4  -5   7       46.08       47.31      3.05 o 
   5  -5   7       36.70       44.07      2.96 o 
   6  -5   7       78.70       79.77      4.16 o 
  -5  -4   7        0.97       -0.09      1.02 o 
  -4  -4   7        0.37        0.65      0.92 o 
  -3  -4   7       48.51       48.24      3.14 o 
  -2  -4   7      281.65      272.63      9.08 o 
  -1  -4   7       49.57       51.94      3.14 o 
   0  -4   7        1.16        2.86      1.02 o 
   1  -4   7      122.05      131.52      5.18 o 
   2  -4   7       15.13       12.93      1.57 o 
   3  -4   7        0.75        0.37      0.74 o 
   4  -4   7       13.25       14.87      1.66 o 
   5  -4   7      147.44      153.08      6.01 o 
   6  -4   7       73.84       76.99      4.07 o 
   7  -4   7        2.45        2.12      1.20 o 
  -6  -3   7       16.37       21.43      2.40 o 
  -5  -3   7       29.19       29.75      2.68 o 
  -4  -3   7      252.57      269.92      9.17 o 
  -3  -3   7      192.21      199.27      7.13 o 
  -2  -3   7       34.56       35.58      2.49 o 
  -1  -3   7      124.69      118.31      4.90 o 
   0  -3   7      108.08      110.98      4.62 o 
   1  -3   7        4.46        5.36      1.11 o 
   2  -3   7       16.94       16.54      1.66 o 
   3  -3   7      484.15      480.57     13.56 o 
   4  -3   7       69.96       74.22      3.70 o 
   5  -3   7       76.27       66.09      3.60 o 
   6  -3   7      174.15      160.14      6.48 o 
   7  -3   7       34.44       37.60      2.96 o 
  -7  -2   7        4.06        2.86      1.39 o 
  -6  -2   7       54.43       56.19      3.60 o 
  -5  -2   7       15.54       19.40      2.12 o 
  -4  -2   7       95.19       89.96      4.25 o 
  -3  -2   7      280.40      293.06      9.17 o 
  -2  -2   7      238.89      233.78      7.69 o 
  -1  -2   7        2.85        3.69      1.02 o 
   0  -2   7       56.22       48.16      2.68 o 
   1  -2   7      324.51      320.36      9.46 o 
   2  -2   7      826.38      799.80     20.61 o 
   3  -2   7      117.93      114.82      3.14 o 
   4  -2   7      128.85      128.91      3.52 o 
   5  -2   7      343.20      366.77      7.68 o 
   6  -2   7       44.63       46.57      3.14 o 
  -7  -1   7       75.57       79.86      4.44 o 
  -6  -1   7       18.23       14.69      1.85 o 
  -5  -1   7       27.82       27.39      2.26 o 
  -4  -1   7       43.48       49.86      7.58 o 
  -3  -1   7        4.71        5.91      1.11 o 
  -2  -1   7       26.55       25.50      1.89 o 
  -1  -1   7      303.61      329.03      9.64 o 
   0  -1   7      165.81      152.21      3.49 o 
   1  -1   7        1.32        1.39      0.74 o 
   2  -1   7      158.37      161.04      3.85 o 
   3  -1   7       33.16       35.07      2.13 o 
   4  -1   7        4.92        7.33      0.88 o 
   5  -1   7       36.32       37.79      2.49 o 
   6  -1   7       96.94      101.60      4.44 o 
  -7   0   7      184.68      178.56      6.48 o 
  -6   0   7       65.40       76.99      3.70 o 
  -5   0   7       10.76        9.58      1.02 o 
  -4   0   7        1.74        3.48      0.72 o 
  -3   0   7       62.03       60.39      4.30 o 
  -2   0   7      144.71      153.63      3.16 o 
  -1   0   7        2.64        2.16      0.40 o 
   0   0   7        2.41        1.61      0.38 o 
   1   0   7        0.45        0.69      0.35 o 
   2   0   7       15.45       15.28      1.08 o 
   3   0   7      107.52       90.96      2.80 o 
   4   0   7       53.27       56.76      2.25 o 
   5   0   7       21.59       19.81      1.43 o 
   6   0   7       25.51       25.89      1.69 o 
  -8   1   7       46.73       46.90      2.25 o 
  -7   1   7       91.71      100.66      3.27 o 
  -6   1   7        2.69        2.99      0.75 o 
  -5   1   7       59.42       60.57      2.19 o 
  -4   1   7       92.50       90.06      2.65 o 
  -3   1   7      182.24      181.51      3.20 o 
  -2   1   7      626.04      639.97      9.19 o 
  -1   1   7       12.06       14.93      1.36 o 
   0   1   7       15.11       20.19      1.01 o 
   1   1   7      190.00      187.77      3.30 o 
   2   1   7       47.60       42.90      3.05 o 
   3   1   7      156.32      147.06     10.73 o 
   4   1   7       94.83       88.07      7.30 o 
   5   1   7       12.82       13.24      1.21 o 
   6   1   7       49.15       48.62      2.82 o 
  -8   2   7       47.28       45.33      2.15 o 
  -7   2   7      160.46      153.01      4.53 o 
  -6   2   7       49.17       49.44      2.03 o 
  -5   2   7      342.18      324.78      6.68 o 
  -4   2   7      157.78      152.31      5.46 o 
  -3   2   7       54.30       55.98      1.45 o 
  -2   2   7      215.19      222.93      3.74 o 
  -1   2   7      304.30      304.02      4.80 o 
   0   2   7       77.44       75.40      2.17 o 
   1   2   7      395.66      354.87     18.21 o 
   2   2   7      213.91      196.22     10.79 o 
   3   2   7       24.26       24.21      1.37 o 
   4   2   7        0.35        0.93      0.58 o 
   5   2   7        5.71        5.14      0.88 o 
  -8   3   7       84.69       84.26      2.94 o 
  -7   3   7      137.77      141.06      3.86 o 
  -6   3   7      344.10      328.55      6.85 o 
  -5   3   7       73.97       74.66      2.42 o 
  -4   3   7        2.75        4.64      0.79 o 
  -3   3   7      369.61      369.13      5.71 o 
  -2   3   7        5.82        6.37      0.55 o 
  -1   3   7       32.90       33.76      1.40 o 
   0   3   7      234.19      222.53      6.30 o 
   1   3   7      122.22      126.15      4.72 o 
   2   3   7        2.19        1.76      0.92 o 
   3   3   7        4.81        4.43      1.11 o 
   4   3   7        1.11        1.57      1.02 o 
  -8   4   7       64.55       60.90      3.51 o 
  -7   4   7       14.75       15.70      1.85 o 
  -6   4   7      109.60      100.42      4.35 o 
  -5   4   7        3.89        4.16      1.02 o 
  -4   4   7        0.66        1.16      0.51 o 
  -3   4   7      177.61      182.27      4.05 o 
  -2   4   7      170.98      163.20      3.76 o 
  -1   4   7      255.19      286.05      7.22 o 
   0   4   7       20.95       21.00      1.15 o 
   1   4   7       57.90       67.74      3.33 o 
   2   4   7       81.30       82.09      3.88 o 
   3   4   7       44.03       44.91      2.96 o 
   4   4   7       10.25       14.87      1.85 o 
  -8   5   7        7.74       12.38      1.76 o 
  -7   5   7       55.93       59.42      3.42 o 
  -6   5   7       87.82       90.50      4.25 o 
  -5   5   7        2.69        3.79      1.11 o 
  -4   5   7      184.90      183.79      4.24 o 
  -3   5   7      300.10      294.55      6.03 o 
  -2   5   7       57.16       61.15      2.09 o 
  -1   5   7       52.95       54.99      2.68 o 
   0   5   7      256.96      246.26      5.26 o 
   1   5   7      101.44       98.19      4.44 o 
   2   5   7       93.03       90.50      4.34 o 
   3   5   7      110.07      115.66      5.18 o 
  -7   6   7       68.58       76.34      4.07 o 
  -6   6   7       55.28       55.73      3.23 o 
  -5   6   7      137.15      136.69      5.36 o 
  -4   6   7      175.58      186.37      6.01 o 
  -3   6   7        2.95        3.05      0.92 o 
  -2   6   7      157.68      161.60      4.02 o 
  -1   6   7       62.51       59.76      2.18 o 
   0   6   7       16.35       13.67      1.76 o 
   1   6   7       55.53       57.30      3.51 o 
   2   6   7      157.35      157.60      6.38 o 
  -6   7   7       98.70      105.39      4.81 o 
  -5   7   7        0.24        0.18      0.83 o 
  -4   7   7       18.60       18.34      1.34 o 
  -3   7   7       87.62       98.65      3.04 o 
  -2   7   7       72.10       74.49      2.55 o 
  -1   7   7        4.77        2.78      0.75 o 
   0   7   7      166.37      194.99      7.12 o 
  -4   8   7       51.71       63.59      3.51 o 
  -3   8   7       15.09       15.51      1.39 o 
  -2   8   7      124.31      122.61      4.90 o 
  -1  -7   8       40.63       44.35      3.42 o 
   0  -7   8       45.72       55.17      3.70 o 
   1  -7   8       13.25       15.15      2.12 o 
   2  -7   8       18.19       20.59      1.59 o 
   3  -7   8       14.76       14.89      1.37 o 
   4  -7   8       16.72       20.69      2.49 o 
  -2  -6   8       73.14       71.17      4.34 o 
  -1  -6   8        0.49        1.02      1.11 o 
   0  -6   8       19.89       19.59      2.22 o 
   1  -6   8      286.29      289.96      9.82 o 
   2  -6   8       57.08       52.03      3.42 o 
   3  -6   8       17.16       14.55      1.26 o 
   4  -6   8       32.03       36.59      2.86 o 
   5  -6   8        1.95        3.14      1.29 o 
  -4  -5   8       17.41       16.81      2.31 o 
  -3  -5   8        7.96        9.70      1.76 o 
  -2  -5   8       81.30       80.05      4.44 o 
  -1  -5   8      278.85      258.56      9.08 o 
   0  -5   8      202.06      189.63      7.22 o 
   1  -5   8      238.14      226.45      8.05 o 
   2  -5   8      229.24      217.44      7.78 o 
   3  -5   8       82.34       73.95      3.97 o 
   4  -5   8        0.38        0.74      0.92 o 
   5  -5   8       57.19       50.83      3.33 o 
  -5  -4   8        1.33        0.09      1.02 o 
  -4  -4   8        7.26        4.43      1.39 o 
  -3  -4   8      296.31      288.98      9.91 o 
  -2  -4   8       77.11       77.00      4.16 o 
  -1  -4   8       40.60       43.89      2.96 o 
   0  -4   8      324.63      329.80     10.47 o 
   1  -4   8      247.72      258.34      8.61 o 
   2  -4   8        0.70        0.46      0.92 o 
   3  -4   8       69.95       72.37      3.79 o 
   4  -4   8       69.47       68.40      3.70 o 
   5  -4   8       12.63       12.66      1.85 o 
   6  -4   8       22.92       19.40      2.22 o 
  -5  -3   8        3.90        5.36      1.48 o 
  -4  -3   8       40.09       35.76      2.86 o 
  -3  -3   8      122.18      124.84      5.46 o 
  -2  -3   8        0.52        1.39      0.92 o 
  -1  -3   8       63.81       68.77      3.70 o 
   0  -3   8       12.06       10.81      1.48 o 
   1  -3   8        0.66        0.46      0.83 o 
   2  -3   8      309.75      291.87      9.17 o 
   3  -3   8      108.32       96.26      4.35 o 
   4  -3   8        1.28        0.55      0.92 o 
   5  -3   8       25.99       29.10      2.49 o 
   6  -3   8        7.65        5.08      1.48 o 
  -6  -2   8       46.68       48.60      3.51 o 
  -5  -2   8        6.86        8.13      1.57 o 
  -4  -2   8      130.03      141.04      5.83 o 
  -3  -2   8       60.34       61.28      3.42 o 
  -2  -2   8        5.42        5.08      1.29 o 
  -1  -2   8       16.05       15.61      1.76 o 
   0  -2   8      223.24      207.21      7.04 o 
   1  -2   8      401.80      330.60      9.83 o 
   2  -2   8      275.17      268.07      8.43 o 
   3  -2   8      213.91      227.71      7.59 o 
   4  -2   8       33.72       32.03      1.73 o 
   5  -2   8       30.14       26.52      2.40 o 
   6  -2   8       43.88       50.64      3.51 o 
  -6  -1   8       58.94       66.82      3.97 o 
  -4  -1   8      127.04       70.20      3.61 o 
  -3  -1   8        8.05        6.71      0.91 o 
  -2  -1   8      243.47      238.19      7.87 o 
  -1  -1   8      297.10      293.57      8.99 o 
   0  -1   8      163.80      164.63      4.12 o 
   1  -1   8      356.87      341.67     10.01 o 
   2  -1   8      550.20      555.03     10.50 o 
   3  -1   8       80.21       93.17      2.90 o 
   4  -1   8       28.92       37.16      1.89 o 
   5  -1   8      130.03      116.92      3.65 o 
  -7   0   8       40.58       40.01      2.86 o 
  -6   0   8       26.44       27.14      2.03 o 
  -5   0   8        0.45        0.40      0.97 o 
  -4   0   8        5.99        4.48      0.81 o 
  -3   0   8      118.40      122.56      3.36 o 
  -2   0   8      131.82      139.92      2.75 o 
  -1   0   8       82.66       81.06      1.92 o 
   0   0   8       40.67       40.11      1.26 o 
   1   0   8       14.43       12.84      1.39 o 
   2   0   8        8.95       10.52      1.01 o 
   3   0   8       91.18       93.19      3.00 o 
   4   0   8      113.72      109.05      3.42 o 
   5   0   8       31.04       34.52      1.91 o 
  -7   1   8        5.07        5.00      0.95 o 
  -6   1   8        0.26       -0.14      0.59 o 
  -5   1   8       18.65       19.31      2.59 o 
  -4   1   8       63.21       58.70      2.16 o 
  -3   1   8        2.68        3.99      0.72 o 
  -2   1   8        3.36        2.92      0.46 o 
  -1   1   8        2.90        5.26      0.74 o 
   0   1   8       90.14       87.40      2.02 o 
   1   1   8        3.51        6.56      1.20 o 
   2   1   8      294.41      279.97      6.15 o 
   3   1   8       14.47       14.94      1.24 o 
   4   1   8       30.46       29.73      3.28 o 
   5   1   8       19.50       16.86      1.43 o 
  -7   2   8       65.36       63.55      2.52 o 
  -6   2   8       91.88       99.05      3.10 o 
  -5   2   8       73.66       75.46      4.76 o 
  -4   2   8       95.69       94.35      3.33 o 
  -3   2   8      189.49      195.23      3.49 o 
  -2   2   8        2.90        3.90      0.51 o 
  -1   2   8       38.01       39.71      1.26 o 
   0   2   8       50.35       43.23      1.72 o 
   1   2   8       94.67       85.53      5.64 o 
   2   2   8      145.47      124.82      6.84 o 
   3   2   8       51.79       48.37      2.12 o 
   4   2   8       31.51       34.74      2.59 o 
  -7   3   8       71.06       69.23      3.70 o 
  -6   3   8       58.47       53.79      3.14 o 
  -5   3   8      186.16      189.97      6.48 o 
  -4   3   8       14.13       17.55      1.76 o 
  -3   3   8      137.63      138.01      3.36 o 
  -2   3   8      222.16      224.08      4.75 o 
  -1   3   8       18.47       17.96      1.10 o 
   0   3   8        0.51        0.18      0.55 o 
   1   3   8      114.39      116.23      4.62 o 
   2   3   8       11.15        9.98      1.48 o 
   3   3   8       25.27       22.17      2.12 o 
  -7   4   8       24.64       27.62      2.40 o 
  -6   4   8       28.25       27.90      2.31 o 
  -5   4   8       53.05       55.17      3.05 o 
  -4   4   8        1.13        1.39      0.92 o 
  -3   4   8      123.03      133.86      3.40 o 
  -2   4   8       95.50       90.83      2.65 o 
  -1   4   8        2.16        1.71      0.69 o 
   0   4   8        2.63        4.62      1.11 o 
   1   4   8       14.39       14.97      1.76 o 
   2   4   8        6.96        7.48      1.39 o 
   3   4   8       98.55      104.92      4.81 o 
  -7   5   8       34.88       37.14      2.77 o 
  -6   5   8       15.22       11.36      1.76 o 
  -5   5   8        9.26        8.22      1.48 o 
  -4   5   8      143.08      149.65      5.64 o 
  -3   5   8      177.23      179.42      6.94 o 
  -2   5   8       16.34       22.55      1.31 o 
  -1   5   8       40.95       46.51      1.85 o 
   0   5   8       52.90       53.88      3.14 o 
   1   5   8        0.42        1.39      1.02 o 
   2   5   8        7.39        4.62      1.39 o 
  -6   6   8      153.85      161.48      6.29 o 
  -5   6   8       16.73       15.89      1.85 o 
  -4   6   8       51.99       52.46      2.12 o 
  -3   6   8      128.16      136.36      3.66 o 
  -2   6   8      150.42      148.82      3.86 o 
  -1   6   8       42.23       42.23      2.49 o 
   0   6   8        0.49        1.29      1.02 o 
  -4   7   8      109.17      113.50      3.40 o 
  -3   7   8       14.00       13.70      1.24 o 
  -2   7   8       23.04       22.18      1.50 o 
  -1  -6   9        3.00        3.23      1.39 o 
   0  -6   9        6.08        7.30      1.66 o 
   1  -6   9        8.87       12.19      1.94 o 
   2  -6   9       73.46       92.80      4.81 o 
   3  -6   9        7.34       12.10      1.94 o 
  -2  -5   9       59.71       50.37      3.60 o 
  -1  -5   9       50.63       42.42      3.14 o 
   0  -5   9       27.80       24.76      2.49 o 
   1  -5   9       68.61       71.72      4.07 o 
   2  -5   9       28.29       30.40      2.68 o 
   3  -5   9        5.15        5.82      1.48 o 
   4  -5   9       23.24       23.93      2.49 o 
  -3  -4   9      308.96      305.26     10.56 o 
  -2  -4   9      154.85      150.21      6.38 o 
  -1  -4   9       84.04       85.41      4.44 o 
   0  -4   9       49.88       44.73      3.14 o 
   1  -4   9       49.16       43.52      3.05 o 
   2  -4   9       15.83       15.24      1.94 o 
   3  -4   9      103.43      106.23      4.99 o 
   4  -4   9      100.63      102.25      4.90 o 
  -4  -3   9       23.93       23.00      2.49 o 
  -3  -3   9      176.80      172.72      6.94 o 
  -2  -3   9      182.17      177.37      6.94 o 
  -1  -3   9        5.21        6.56      1.39 o 
   0  -3   9        0.59        1.57      1.02 o 
   1  -3   9       44.44       43.06      2.86 o 
   2  -3   9       52.82       50.55      3.14 o 
   3  -3   9      112.89      110.68      4.90 o 
   4  -3   9        1.34        1.66      1.11 o 
  -5  -2   9        0.24        1.75      1.11 o 
  -4  -2   9       94.74       96.42      4.81 o 
  -3  -2   9       46.31       46.02      3.14 o 
  -5  -1   9        9.69        6.10      1.39 o 
  -4  -1   9        6.03        5.08      1.29 o 
  -3  -1   9      146.79      139.21      5.73 o 
  -2  -1   9      378.65      395.95     11.87 o 
  -1  -1   9      160.44      172.08      6.29 o 
   0  -1   9       29.93       29.43      1.53 o 
   1  -1   9      142.56      141.26      5.27 o 
   2  -1   9      131.03      132.00      9.71 o 
   3  -1   9       14.23       15.37      1.27 o 
   4  -1   9       43.49       48.92      2.28 o 
  -6   0   9       13.64       13.14      1.34 o 
  -5   0   9        0.40        0.92      0.65 o 
  -4   0   9      233.33      247.49      5.79 o 
  -3   0   9      104.19       94.41      3.42 o 
  -2   0   9      192.03      189.37      4.52 o 
  -1   0   9      394.81      393.01      6.24 o 
   0   0   9       68.28       65.24      2.22 o 
   1   0   9       28.68       38.24      1.76 o 
   2   0   9      148.22      163.45      4.25 o 
   3   0   9       95.24       94.50      7.35 o 
   4   0   9       84.00       82.84      3.04 o 
  -6   1   9       15.32       19.39      1.47 o 
  -5   1   9        0.26        0.25      0.58 o 
  -4   1   9        5.87        5.90      0.88 o 
  -3   1   9       20.45       25.00      1.44 o 
  -2   1   9      105.67      107.48      2.38 o 
  -1   1   9        8.25        8.91      0.71 o 
   0   1   9       23.62       27.36      1.13 o 
   2   1   9       79.89       78.39      2.80 o 
   3   1   9       51.19       58.66      3.00 o 
   4   1   9       93.67       90.99      7.76 o 
  -6   2   9        4.94        7.66      1.01 o 
  -5   2   9        7.35        7.10      0.98 o 
  -4   2   9        0.33        1.10      0.62 o 
  -3   2   9        2.61        1.29      0.92 o 
  -2   2   9       85.05       93.24      2.68 o 
  -1   2   9       22.02       21.71      1.71 o 
   0   2   9       29.22       30.49      2.22 o 
   1   2   9        5.91        4.90      1.11 o 
   2   2   9       43.96       38.07      2.59 o 
   3   2   9       18.14       18.75      2.03 o 
  -6   3   9       25.01       29.29      2.40 o 
  -5   3   9       89.77       92.72      4.25 o 
  -4   3   9        4.07        4.06      1.20 o 
  -3   3   9       31.84       31.14      2.22 o 
  -2   3   9      178.00      157.09      3.76 o 
  -1   3   9       26.93       24.78      1.34 o 
   0   3   9       22.92       22.45      1.94 o 
   1   3   9       61.24       48.33      2.86 o 
   2   3   9       14.08       14.13      1.85 o 
  -6   4   9       43.41       38.99      2.77 o 
  -5   4   9        2.67        3.69      1.11 o 
  -4   4   9        1.84        1.48      0.92 o 
  -3   4   9       52.89       50.51      3.00 o 
  -2   4   9       13.02       14.99      1.29 o 
  -1   4   9       74.42       76.03      2.91 o 
   1   4   9       45.12       43.71      2.86 o 
  -5   5   9        0.31        0.92      0.92 o 
  -4   5   9        0.24        0.00      0.83 o 
  -3   5   9       36.15       36.93      1.76 o 
  -2   5   9       29.26       33.49      1.66 o 
  -1   5   9       56.85       69.86      3.60 o 
   0   5   9       18.75       24.57      2.22 o 
  -3   6   9       27.10       29.00      1.66 o 
  -1  -4  10       31.97       27.72      2.68 o 
   0  -4  10       21.41       25.04      2.49 o 
   1  -4  10        7.71        9.05      1.66 o 
   2  -4  10       11.37       13.12      1.94 o 
  -3  -3  10      144.37      132.62      6.10 o 
  -2  -3  10       15.00       10.44      1.76 o 
  -1  -3  10       22.69       20.69      2.22 o 
   0  -3  10       59.29       54.80      3.51 o 
   1  -3  10       33.64       31.41      2.68 o 
   2  -3  10        6.70       10.53      1.76 o 
   3  -3  10       11.06       10.53      1.76 o 
  -2  -2  10        5.06        2.03      1.02 o 
  -1  -2  10      112.79      109.38      4.99 o 
   0  -2  10       17.94       16.72      1.94 o 
   1  -2  10       22.89       23.19      2.12 o 
   2  -2  10       32.21       32.43      2.59 o 
  -4  -1  10        2.76        2.22      1.20 o 
  -3  -1  10       35.84       35.02      2.77 o 
  -2  -1  10       52.75       55.35      3.42 o 
  -1  -1  10       44.03       51.56      3.14 o 
   0  -1  10       33.14       34.19      2.49 o 
   1  -1  10       72.16       76.41      2.60 o 
   2  -1  10       26.68       29.38      2.40 o 
   3  -1  10        9.58        9.06      1.14 o 
  -4   0  10       70.47       70.14      6.24 o 
  -3   0  10       22.99       25.43      1.60 o 
  -2   0  10       73.93       69.45      3.10 o 
  -1   0  10      128.91      127.11      3.45 o 
   0   0  10       65.63       71.90      2.48 o 
   1   0  10       22.49       21.74      2.68 o 
   2   0  10       49.92       49.03      2.22 o 
  -5   1  10        6.33        7.49      1.10 o 
  -4   1  10       34.24       35.76      1.86 o 
  -3   1  10      135.89      134.88     10.59 o 
  -2   1  10       71.85       72.64      2.52 o 
  -1   1  10       35.20       40.25      2.43 o 
   0   1  10      140.31      147.89      3.92 o 
   2   1  10       96.12       95.12      4.34 o 
  -5   2  10       43.15       44.63      2.96 o 
  -4   2  10       55.39       59.70      3.33 o 
  -3   2  10        6.22        4.90      1.20 o 
  -2   2  10       94.62       93.99      3.42 o 
  -1   2  10       91.02       96.40      3.51 o 
   0   2  10        4.32        6.28      1.29 o 
  -4   3  10       23.32       22.63      2.12 o 
  -3   3  10        3.49        2.22      0.92 o 
  -2   3  10        9.14       10.00      1.01 o 
  -1   3  10        6.87        6.56      1.29 o 
   0   3  10       21.21       24.76      2.22 o 
  -3   4  10       16.67        9.42      1.48 o 
  -2   4  10       59.53       62.59      2.29 o 
  -1   4  10        4.31        4.80      1.20 o 
  -1   0  11       39.86       44.79      4.07 o 
                                                 
